# Supplementary material for: Assessing elevated pressure impact on photoelectrochemical water splitting via multiphysics modeling
Source: Nat Commun. 2024 Jun 10;15:4944. doi: 10.1038/s41467-024-49273-2 (PMC11164907; doi:10.1038/s41467-024-49273-2)
Supplement: Supplementary file 8 — Source Data [file 41467_2024_49273_MOESM8_ESM.xlsx]

## Sheet: Figure 1
(a)	Dataset from Sillen		Dataset from Holmes-Gentle et al.				(b)	Sillen's dataset		Dataset from Holmes-Gentle et al.				(c)	Dataset from Sillen				(d)	Dataset from Sillen
	D_O2 measured / [µm]	D_O2 calculated / [µm]	D_O2 measured / [µm]	D_O2 calculated / [µm]				N_O2 measured / [1/mm^2]	N_O2 calculated / [1/mm^2]	N_O2 measured / [1/mm^2]	N_O2 calculated / [1/mm^2]				D_H2 measured / [µm]	D_H2 calculated / [µm]				N_H2 measured / [1/mm^2]	N_H2 calculated / [1/mm^2]
	133.044	131.286	81	91.0608				21.0907	37.8357	1.45455	37.8406				133.044	131.286				41.6237	31.989
	103.887	97.9099	83.5	91.0607				38.7753	37.8129	2.97902	37.8406				103.887	97.9099				77.4406	32.6843
	61.7958	54.0196	84	91.0605				79.6013	37.3797	6.44755	37.8405				61.7958	54.0196				464.142	39.6472
	54.2697	55.7753	85.25	91.0597				120.182	37.1651	10.1119	37.8404				54.2697	55.7753				41.6243	465.966
	67.8024	77.657	88.25	91.0584				143.682	149.663	10.6713	37.8403				67.8024	77.657				36.8472	466.651
	50.0775	32.3939	89	91.0565				182.609	205.486	11.4406	37.8402				50.0775	32.3939				234.946	474.031
	28.5258	29.3821						10.9436	50.3238						28.5258	29.3821				1071.6	528.851
	23.9904	28.7835						37.374	50.3017						23.9904	28.7835				2185.29	933.571
	16.5535	28.6014						67.8724	49.8391						16.5535	28.6014				3610.14	3744.34
	27.4487	31.2952						92.3296	50.0372						27.4487	31.2952				2059.08	879.306
	31.2479	29.7355						125.549	162.152						31.2479	29.7355				1124.45	882.349
	36.9154	28.8065						115.291	123.831						36.9154	28.8065				766.864	884.093
	32.427	28.0925						61.9011	42.2004						32.427	28.0925				621.678	885.413
	36.238	27.5113						68.4469	46.4066						36.238	27.5113				408.564	886.359
	23.0916	26.4949						60.2007	49.9516						23.0916	26.4949				296.381	888.201
	21.5756	25.721						45.9331	52.9007						21.5756	25.721				172.157	889.481
	58.9935	59.0664						46.5321	55.5833						58.9935	59.0664				262.954	310.534
	48.7876	47.6624						22.7849	60.397						48.7876	47.6624				231.058	378.838
	48.3887	51.9837						24.1031	63.5662						48.3887	51.9837				301.836	420.751
	38.3492	50.4075						247.807	292.627						38.3492	50.4075				339.708	448.917
	30.4199	32.928						242.231	296.895						30.4199	32.928				500.444	545.216
	29.1222	26.2083						257.906	300.35						29.1222	26.2083				554.379	614.404
	25.5078	23.1693						336.461	303.459						25.5078	23.1693				667.614	686.072
	21.0285	22.2956						400.085	305.942						21.0285	22.2956				700.885	726.755
	21.7757	21.8769						354.067	310.856						21.7757	21.8769				857.713	756.284
	21.4136	21.6429						323.038	314.012						21.4136	21.6429				760.394	778.675
	19.5047	21.476						27.175	26.3667						19.5047	21.476				781.473	799.177
								40.1945	53.1442
								63.6113	54.6917
								129.239	28.1335
								162.9	99.1537
								217.083	201.448
								224.227	258.876
								277.038	298.888
								302.353	327.985
								399.719	350.842

## Sheet: Figure 2
(a)	p / [bar]	η_bub / [-]					(b)	p / [bar]	D_bub / [µm]					(c)	p / [bar]	N_bub / [1/mm^2]					(d)	p / [bar]	η_bub / [-]
		calcualted	measured	error					O2	H2						O2	H2						O2	H2
	1	0.61559	0.53696	0.10739				1	0.09094	0.04629					1	39.3772	455.913					1	0.61559	0.13308
	2	0.21448	0.2559	0.05118				2	0.05363	0.03092					2	96.7285	525.951					2	0.21448	0.03701
	3	0.13397	0.24382	0.04876				3	0.04189	0.02598					3	139.229	567.147					3	0.13397	0.02433
	4	0.10452	0.1329	0.02658				4	0.03623	0.02367					4	169.179	596.477					4	0.10452	0.02125
								5	0.03291	0.02238					5	191.957	619.285					5	0.09144	0.02098
								6	0.03075	0.02161					6	210.257	637.959					6	0.08528	0.022
								7	0.02923	0.02112					7	225.515	653.774					7	0.0826	0.02381
								8	0.02811	0.0208					8	238.574	667.493					8	0.08188	0.02621
								9	0.02725	0.02059					9	249.973	679.609					9	0.08239	0.0291
								10	0.02656	0.02046					10	260.076	690.46					10	0.08372	0.03245

## Sheet: Figure 4
(a)	Lx / [cm]	Molar flux / [µmol/(cm^2*s)]								(b)	Lx / [cm]	O2 bubble molar flux / [µmol/(cm^2*s)]								(c)	p / [bar]	f_opt. loss / [%]
		1 bar			10 bar							1 bar	2 bar	4 bar	6 bar	8 bar	10 bar					O2	H2	overall
		Dissolved H2	Dissolved O2	O2 bubble	Dissolved H2	Dissolved O2	O2 bubble				-0.25	0	0	0	0	0	0				1	1.55099	7.44407	8.87961
	-0.25	0	0	0	0	0	0				-0.24908	0.00446	0.00242	0.00215	0.00239	0.00275	0.00316				2	0.91614	4.53951	5.41406
	-0.24908	9.68941e-31	0.199	0.00446	-1.69068e-30	0.50475	0.00316				-0.24817	0.00833	0.00467	0.00418	0.00464	0.00531	0.00609				4	0.51745	1.99829	2.50541
	-0.24817	8.44569e-31	0.371	0.00833	-2.25442e-30	0.94599	0.00609				-0.24725	0.01162	0.00676	0.00608	0.00672	0.00768	0.00879				6	0.38958	1.31675	1.7012
	-0.24725	-3.73118e-31	0.516	0.01162	-1.69122e-30	1.32372	0.00879				-0.24634	0.01433	0.00868	0.00787	0.00866	0.00987	0.01126				8	0.33196	0.58388	0.9139
	-0.24634	-2.68412e-30	0.635	0.01433	-1.09146e-33	1.63794	0.01126				-0.24542	0.01645	0.01044	0.00953	0.01044	0.01186	0.01351				10	0.29726	0.87001	1.16468
	-0.24542	-6.08843e-30	0.727	0.01645	2.81598e-30	1.88865	0.01351				-0.24451	0.01799	0.01203	0.01106	0.01207	0.01366	0.01552
	-0.24451	-1.05861e-29	0.792	0.01799	6.75998e-30	2.07584	0.01552				-0.24359	0.01895	0.01347	0.01248	0.01355	0.01527	0.0173
	-0.24359	-1.6177e-29	0.831	0.01895	1.18309e-29	2.19953	0.0173				-0.24267	0.02024	0.01457	0.01363	0.01485	0.01677	0.01901
	-0.24267	-1.13479e-29	0.859	0.02024	1.65848e-29	2.28277	0.01901				-0.24176	0.02156	0.01568	0.01475	0.01612	0.01823	0.02069
	-0.24176	-5.13017e-30	0.874	0.02156	2.20429e-29	2.32999	0.02069				-0.24084	0.02292	0.01678	0.01586	0.01737	0.01967	0.02233
	-0.24084	2.47618e-30	0.874	0.02292	2.8205e-29	2.34119	0.02233				-0.23993	0.0243	0.01788	0.01694	0.01859	0.02107	0.02394
	-0.23993	1.14711e-29	0.86	0.0243	3.50712e-29	2.31638	0.02394				-0.23901	0.02572	0.01897	0.018	0.01979	0.02245	0.02551
	-0.23901	2.18547e-29	0.832	0.02572	4.26415e-29	2.25556	0.02551				-0.2381	0.02716	0.02006	0.01905	0.02096	0.02379	0.02705
	-0.2381	3.36269e-29	0.789	0.02716	5.09158e-29	2.15872	0.02705				-0.23718	0.02864	0.02115	0.02006	0.0221	0.02511	0.02856
	-0.23718	4.67878e-29	0.733	0.02864	5.98943e-29	2.02587	0.02856				-0.23626	0.0299	0.02231	0.02128	0.02346	0.02667	0.03034
	-0.23626	4.14926e-29	0.715	0.0299	-3.9583e-30	1.9792	0.03034				-0.23535	0.03116	0.02346	0.02249	0.02483	0.02823	0.03212
	-0.23535	3.51652e-29	0.689	0.03116	-7.61351e-29	1.91051	0.03212				-0.23443	0.03242	0.02461	0.02371	0.02619	0.02979	0.0339
	-0.23443	2.78054e-29	0.654	0.03242	-1.56636e-28	1.81982	0.0339				-0.23352	0.03367	0.02576	0.02492	0.02755	0.03135	0.03568
	-0.23352	1.94133e-29	0.611	0.03367	-2.45461e-28	1.7071	0.03568				-0.2326	0.03493	0.0269	0.02613	0.0289	0.0329	0.03745
	-0.2326	9.98897e-30	0.561	0.03493	-3.42611e-28	1.57238	0.03745				-0.23168	0.03618	0.02804	0.02734	0.03026	0.03446	0.03923
	-0.23168	-4.67702e-31	0.501	0.03618	-4.48085e-28	1.41564	0.03923				-0.23077	0.03742	0.02917	0.02854	0.03162	0.03602	0.041
	-0.23077	-1.19567e-29	0.434	0.03742	-5.61882e-28	1.23689	0.041				-0.22985	0.0386	0.03031	0.02972	0.03294	0.03753	0.04272
	-0.22985	-6.42602e-29	0.41	0.0386	-2.91044e-28	1.17054	0.04272				-0.22894	0.03978	0.03145	0.03089	0.03426	0.03904	0.04445
	-0.22894	-1.2099e-28	0.383	0.03978	4.96143e-30	1.09386	0.04445				-0.22802	0.04094	0.03258	0.03206	0.03557	0.04054	0.04617
	-0.22802	-1.82147e-28	0.352	0.04094	3.26133e-28	1.00687	0.04617				-0.22711	0.0421	0.03372	0.03322	0.03689	0.04205	0.04788
	-0.22711	-2.4773e-28	0.317	0.0421	6.72471e-28	0.90956	0.04788				-0.22619	0.04325	0.03485	0.03438	0.0382	0.04355	0.04959
	-0.22619	-3.1774e-28	0.278	0.04325	1.04398e-27	0.80192	0.04959				-0.22527	0.0444	0.03598	0.03555	0.0395	0.04504	0.0513
	-0.22527	-3.92176e-28	0.236	0.0444	1.44065e-27	0.68397	0.0513				-0.22436	0.04554	0.03711	0.0367	0.04081	0.04654	0.053
	-0.22436	-4.71039e-28	0.19	0.04554	1.86249e-27	0.5557	0.053				-0.22344	0.04677	0.03824	0.03788	0.04213	0.04804	0.05474
	-0.22344	-2.41665e-28	0.176	0.04677	1.2772e-27	0.51547	0.05474				-0.22253	0.048	0.03937	0.03905	0.04345	0.04955	0.05648
	-0.22253	3.66625e-30	0.161	0.048	6.5005e-28	0.47145	0.05648				-0.22161	0.04924	0.04051	0.04023	0.04478	0.05105	0.05822
	-0.22161	2.64955e-28	0.144	0.04924	-1.89705e-29	0.42362	0.05822				-0.2207	0.05047	0.04164	0.04141	0.0461	0.05255	0.05995
	-0.2207	5.422e-28	0.126	0.05047	-7.29859e-28	0.37199	0.05995				-0.21978	0.0517	0.04277	0.04258	0.04742	0.05406	0.06169
	-0.21978	8.35403e-28	0.107	0.0517	-1.48262e-27	0.31657	0.06169				-0.21886	0.05294	0.04391	0.04376	0.04875	0.05556	0.06343
	-0.21886	1.14456e-27	0.08666	0.05294	-2.27724e-27	0.25734	0.06343				-0.21795	0.05417	0.04504	0.04493	0.05007	0.05706	0.06517
	-0.21795	1.46968e-27	0.06487	0.05417	-3.11373e-27	0.1943	0.06517				-0.21703	0.05536	0.04614	0.04608	0.05135	0.05857	0.06693
	-0.21703	1.5888e-27	0.05937	0.05536	-2.17358e-27	0.17788	0.06693				-0.21612	0.05654	0.04725	0.04723	0.05264	0.06007	0.06869
	-0.21612	1.71206e-27	0.05349	0.05654	-1.18086e-27	0.16035	0.06869				-0.2152	0.05773	0.04835	0.04838	0.05392	0.06158	0.07046
	-0.2152	1.83946e-27	0.04724	0.05773	-1.35569e-28	0.1417	0.07046				-0.21429	0.05892	0.04946	0.04953	0.0552	0.06309	0.07223
	-0.21429	1.971e-27	0.04062	0.05892	9.62294e-28	0.12195	0.07223				-0.21337	0.0601	0.05056	0.05068	0.05648	0.06461	0.07401
	-0.21337	2.10669e-27	0.03362	0.0601	2.11273e-27	0.10109	0.07401				-0.21245	0.06129	0.05166	0.05183	0.05776	0.06612	0.07578
	-0.21245	2.24652e-27	0.02625	0.06129	3.31573e-27	0.07913	0.07578				-0.21154	0.06247	0.05277	0.05297	0.05904	0.06763	0.07757
	-0.21154	2.3905e-27	0.0185	0.06247	4.57131e-27	0.05605	0.07757				-0.21062	0.06363	0.05384	0.05409	0.06032	0.06915	0.07917
	-0.21062	-1.77962e-27	0.0168	0.06363	2.29926e-28	0.05089	0.07917				-0.20971	0.06479	0.05492	0.0552	0.06161	0.07066	0.08077
	-0.20971	-6.12895e-27	0.01501	0.06479	-4.29907e-27	0.04546	0.08077				-0.20879	0.06594	0.05599	0.05631	0.06289	0.07218	0.08237
	-0.20879	-1.06575e-26	0.01313	0.06594	-9.01567e-27	0.03976	0.08237				-0.20788	0.0671	0.05707	0.05743	0.06418	0.0737	0.08397
	-0.20788	-1.53653e-26	0.01116	0.0671	-1.39199e-26	0.03378	0.08397				-0.20696	0.06826	0.05814	0.05854	0.06547	0.07522	0.08557
	-0.20696	-2.02523e-26	0.00911	0.06826	-1.90117e-26	0.02754	0.08557				-0.20604	0.06941	0.05922	0.05965	0.06676	0.07674	0.08716
	-0.20604	-2.53185e-26	0.00696	0.06941	-2.42911e-26	0.02104	0.08716				-0.20513	0.07057	0.0603	0.06077	0.06805	0.07827	0.08875
	-0.20513	-3.0564e-26	0.00472	0.07057	-2.97582e-26	0.01426	0.08875				-0.20421	0.07169	0.06133	0.06184	0.06932	0.07943	0.08966
	-0.20421	-1.54823e-26	0.00427	0.07169	-1.03303e-26	0.01289	0.08966				-0.2033	0.07281	0.06237	0.06291	0.0706	0.08057	0.09054
	-0.2033	1.57361e-28	0.00381	0.07281	9.80795e-27	0.01146	0.09054				-0.20238	0.07392	0.06341	0.06398	0.07188	0.08171	0.0914
	-0.20238	1.63549e-26	0.00332	0.07392	3.06567e-26	0.00998	0.0914				-0.20147	0.07504	0.06445	0.06505	0.07316	0.08283	0.09224
	-0.20147	3.31104e-26	0.00281	0.07504	5.22159e-26	0.00844	0.09224				-0.20055	0.07616	0.06549	0.06612	0.07445	0.08395	0.09305
	-0.20055	5.04238e-26	0.00229	0.07616	7.44856e-26	0.00684	0.09305				-0.19963	0.07727	0.06653	0.06719	0.07573	0.08506	0.09384
	-0.19963	6.82951e-26	0.00174	0.07727	9.74658e-26	0.00519	0.09384				-0.19872	0.07839	0.06757	0.06826	0.07702	0.08616	0.09461
	-0.19872	8.67243e-26	0.00118	0.07839	1.21156e-25	0.00347	0.09461				-0.1978	0.07947	0.06857	0.06933	0.07796	0.08649	0.09421
	-0.1978	7.64326e-26	0.00106	0.07947	1.01897e-25	0.00313	0.09421				-0.19689	0.08055	0.06958	0.07041	0.07889	0.08679	0.09375
	-0.19689	6.57851e-26	0.000946053	0.08055	8.19915e-26	0.00278	0.09375				-0.19597	0.08163	0.07058	0.07148	0.07981	0.08706	0.09323
	-0.19597	5.47818e-26	0.000824005	0.08163	6.144e-26	0.00242	0.09323				-0.19505	0.08271	0.07159	0.07256	0.08072	0.08729	0.09266
	-0.19505	4.34228e-26	0.000697915	0.08271	4.02423e-26	0.00204	0.09266				-0.19414	0.08379	0.07259	0.07364	0.08163	0.0875	0.09204
	-0.19414	3.17079e-26	0.000567782	0.08379	1.83986e-26	0.00165	0.09204				-0.19322	0.08487	0.0736	0.07472	0.08253	0.08768	0.09136
	-0.19322	1.96373e-26	0.000433606	0.08487	-4.09112e-27	0.00125	0.09136				-0.19231	0.08595	0.0746	0.0758	0.08343	0.08783	0.09062
	-0.19231	7.21092e-27	0.000295387	0.08595	-2.7227e-26	0.000843316	0.09062				-0.19139	0.08699	0.07557	0.07686	0.08361	0.0865	0.08747
	-0.19139	-1.01431e-25	0.000266128	0.08699	-2.61985e-25	0.000759237	0.08747				-0.19048	0.08803	0.07654	0.07793	0.08376	0.0851	0.08421
	-0.19048	-2.12963e-25	0.000235987	0.08803	-5.02991e-25	0.000672614	0.08421				-0.18956	0.08907	0.07751	0.079	0.08389	0.08364	0.08084
	-0.18956	-3.27386e-25	0.000204961	0.08907	-7.50245e-25	0.000583445	0.08084				-0.18864	0.09011	0.07848	0.08007	0.08399	0.08211	0.07734
	-0.18864	-4.44699e-25	0.000173052	0.09011	-1.00375e-24	0.000491732	0.07734				-0.18773	0.09115	0.07945	0.08115	0.08407	0.08051	0.07374
	-0.18773	-5.64903e-25	0.00014026	0.09115	-1.2635e-24	0.000397474	0.07374				-0.18681	0.09219	0.08042	0.08222	0.08413	0.07885	0.07002
	-0.18681	-6.87997e-25	0.000106583	0.09219	-1.5295e-24	0.000300671	0.07002				-0.1859	0.09323	0.08138	0.0833	0.08416	0.07713	0.06618
	-0.1859	-8.13982e-25	7.20239e-05	0.09323	-1.80174e-24	0.000201322	0.06618				-0.18498	0.09423	0.08232	0.08404	0.08286	0.07342	0.06202
	-0.18498	-3.86282e-25	6.44985e-05	0.09423	-4.52365e-25	0.000180212	0.06202				-0.18407	0.09523	0.08325	0.08479	0.0815	0.06961	0.05774
	-0.18407	5.1647e-26	5.67772e-05	0.09523	9.2925e-25	0.00015855	0.05774				-0.18315	0.09623	0.08418	0.08553	0.08009	0.0657	0.05335
	-0.18315	4.99804e-25	4.886e-05	0.09623	2.3431e-24	0.000136335	0.05335				-0.18223	0.09723	0.08512	0.08626	0.07863	0.06167	0.04884
	-0.18223	9.58188e-25	4.07469e-05	0.09723	3.78919e-24	0.000113566	0.04884				-0.18132	0.09823	0.08605	0.08699	0.07712	0.05754	0.04422
	-0.18132	1.4268e-24	3.24378e-05	0.09823	5.26752e-24	9.02455e-05	0.04422				-0.1804	0.09924	0.08698	0.08771	0.07555	0.0533	0.03949
	-0.1804	1.90564e-24	2.39328e-05	0.09924	6.77809e-24	6.63718e-05	0.03949				-0.17949	0.10024	0.08792	0.08843	0.07393	0.04896	0.03463
	-0.17949	2.39471e-24	1.52319e-05	0.10024	8.32089e-24	4.19454e-05	0.03463				-0.17857	0.1012	0.08882	0.08847	0.07046	0.04562	0.03191
	-0.17857	2.0483e-24	1.36128e-05	0.1012	5.31032e-24	3.7495e-05	0.03191				-0.17766	0.10216	0.08972	0.0885	0.0669	0.0422	0.02913
	-0.17766	1.69418e-24	1.19567e-05	0.10216	2.2349e-24	3.29423e-05	0.02913				-0.17674	0.10312	0.09061	0.08851	0.06326	0.0387	0.02628
	-0.17674	1.33234e-24	1.02638e-05	0.10312	-9.05375e-25	2.82871e-05	0.02628				-0.17582	0.10409	0.09151	0.0885	0.05953	0.03512	0.02336
	-0.17582	9.62781e-25	8.53382e-06	0.10409	-4.1105e-24	2.35295e-05	0.02336				-0.17491	0.10505	0.09241	0.08848	0.05571	0.03146	0.02039
	-0.17491	5.85511e-25	6.76695e-06	0.10505	-7.38048e-24	1.86695e-05	0.02039				-0.17399	0.10601	0.09331	0.08844	0.0518	0.02773	0.01735
	-0.17399	2.00525e-25	4.96314e-06	0.10601	-1.07153e-23	1.3707e-05	0.01735				-0.17308	0.10698	0.09421	0.08838	0.04781	0.02391	0.01424
	-0.17308	-1.92175e-25	3.1224e-06	0.10698	-1.4115e-23	8.64214e-06	0.01424				-0.17216	0.1079	0.09507	0.08716	0.04463	0.0219	0.01276
	-0.17216	-2.48886e-24	2.78587e-06	0.1079	-1.53905e-23	7.71318e-06	0.01276				-0.17125	0.10882	0.09594	0.0859	0.04139	0.01985	0.01125
	-0.17125	-4.82817e-24	2.44255e-06	0.10882	-1.66874e-23	6.76525e-06	0.01125				-0.17033	0.10975	0.0968	0.08461	0.03808	0.01776	0.00971
	-0.17033	-7.21008e-24	2.09243e-06	0.10975	-1.80058e-23	5.79835e-06	0.00971				-0.16941	0.11067	0.09766	0.08328	0.0347	0.01563	0.00814
	-0.16941	-9.63461e-24	1.73553e-06	0.11067	-1.93456e-23	4.81247e-06	0.00814				-0.1685	0.1116	0.09853	0.08191	0.03126	0.01346	0.00653
	-0.1685	-1.21017e-23	1.37183e-06	0.1116	-2.07068e-23	3.80761e-06	0.00653				-0.16758	0.11252	0.09939	0.08051	0.02775	0.01124	0.0049
	-0.16758	-1.46115e-23	1.00134e-06	0.11252	-2.20895e-23	2.78378e-06	0.0049				-0.16667	0.11345	0.10026	0.07906	0.02417	0.00899	0.00324
	-0.16667	-1.71639e-23	6.24056e-07	0.11345	-2.34936e-23	1.74098e-06	0.00324				-0.16575	0.11433	0.10108	0.07576	0.02224	0.00795	0.00269
	-0.16575	-9.85369e-24	5.56015e-07	0.11433	3.97816e-24	1.55133e-06	0.00269				-0.16484	0.11522	0.1019	0.07239	0.02027	0.0069	0.00213
	-0.16484	-2.41904e-24	4.86751e-07	0.11522	3.19188e-23	1.35822e-06	0.00213				-0.16392	0.1161	0.10272	0.06895	0.01826	0.00583	0.00156
	-0.16392	5.14006e-24	4.16263e-07	0.1161	6.03282e-23	1.16165e-06	0.00156				-0.163	0.11699	0.10354	0.06545	0.01622	0.00474	0.000974537
	-0.163	1.28236e-23	3.44551e-07	0.11699	8.92064e-23	9.61605e-07	0.000974537				-0.16209	0.11787	0.10436	0.06188	0.01415	0.00363	0.000383457
	-0.16209	2.06317e-23	2.71615e-07	0.11787	1.18554e-22	7.58099e-07	0.000383457				-0.16117	0.11876	0.10519	0.05825	0.01203	0.0025	-0.000217358
	-0.16117	2.85642e-23	1.97456e-07	0.11876	1.48369e-22	5.51127e-07	-0.000217358				-0.16026	0.11965	0.10601	0.05455	0.00989	0.00135	-0.000827909
	-0.16026	3.66212e-23	1.22073e-07	0.11965	1.78654e-22	3.40691e-07	-0.000827909				-0.15934	0.12049	0.10681	0.05117	0.00885	0.00105	-0.000795862
	-0.15934	4.21381e-23	1.08249e-07	0.12049	1.12678e-22	3.02884e-07	-0.000795862				-0.15842	0.12134	0.10761	0.04773	0.00779	0.000740971	-0.00076323
	-0.15842	4.77341e-23	9.42026e-08	0.12134	4.56659e-23	2.64455e-07	-0.00076323				-0.15751	0.12219	0.10841	0.04424	0.00672	0.000429234	-0.000730012
	-0.15751	5.3409e-23	7.9934e-08	0.12219	-2.23811e-23	2.25405e-07	-0.000730012				-0.15659	0.12304	0.10921	0.04069	0.00563	0.000112741	-0.000696209
	-0.15659	5.91629e-23	6.5443e-08	0.12304	-9.14633e-23	1.85733e-07	-0.000696209				-0.15568	0.12388	0.11001	0.03709	0.00452	-0.00020851	-0.00066182
	-0.15568	6.49959e-23	5.07296e-08	0.12388	-1.61581e-22	1.4544e-07	-0.00066182				-0.15476	0.12473	0.11081	0.03342	0.0034	-0.000534519	-0.000626845
	-0.15476	7.09077e-23	3.57938e-08	0.12473	-2.32734e-22	1.04525e-07	-0.000626845				-0.15385	0.12558	0.11161	0.0297	0.00226	-0.000865284	-0.000591286
	-0.15385	7.68986e-23	2.06355e-08	0.12558	-3.04922e-22	6.29887e-08	-0.000591286				-0.15293	0.12639	0.11242	0.02754	0.00187	-0.000787202	-0.000492514
	-0.15293	-1.30222e-23	1.76404e-08	0.12639	-3.40213e-22	5.54708e-08	-0.000492514				-0.15201	0.1272	0.11323	0.02534	0.00148	-0.000707953	-0.000392314
	-0.15201	-1.04178e-22	1.46025e-08	0.1272	-3.75969e-22	4.78414e-08	-0.000392314				-0.1511	0.12801	0.11404	0.02311	0.00108	-0.000627538	-0.000290684
	-0.1511	-1.9657e-22	1.15217e-08	0.12801	-4.12189e-22	4.01006e-08	-0.000290684				-0.15018	0.12882	0.11485	0.02085	0.000679446	-0.000545957	-0.000187624
	-0.15018	-2.90197e-22	8.398e-09	0.12882	-4.48872e-22	3.22484e-08	-0.000187624				-0.14927	0.12963	0.11566	0.01855	0.000270403	-0.000463209	-8.31355e-05
	-0.14927	-3.85059e-22	5.2315e-09	0.12963	-4.8602e-22	2.42847e-08	-8.31355e-05				-0.14835	0.13043	0.11647	0.01622	-0.000144204	-0.000379296	2.27828e-05
	-0.14835	-4.81157e-22	2.02215e-09	0.13043	-5.23631e-22	1.62095e-08	2.27828e-05				-0.14744	0.13124	0.11728	0.01386	-0.000564373	-0.000294215	0.00013013
	-0.14744	-5.7849e-22	-1.23004e-09	0.13124	-5.61707e-22	8.02297e-09	0.00013013				-0.14652	0.13202	0.11797	0.01263	-0.000547777	-0.000234291	0.000123669
	-0.14652	-3.41374e-22	-1.37588e-09	0.13202	4.71392e-23	6.49463e-09	0.000123669				-0.1456	0.13279	0.11867	0.01138	-0.000530927	-0.000173584	0.000117115
	-0.1456	-1.01272e-22	-1.52343e-09	0.13279	6.63815e-22	4.94609e-09	0.000117115				-0.14469	0.13356	0.11936	0.01011	-0.000513822	-0.000112094	0.000110469
	-0.14469	1.41816e-22	-1.67269e-09	0.13356	1.28832e-21	3.37735e-09	0.000110469				-0.14377	0.13433	0.12005	0.00883	-0.000496462	-4.98206e-05	0.00010373
	-0.14377	3.87889e-22	-1.82367e-09	0.13433	1.92066e-21	1.78841e-09	0.00010373				-0.14286	0.1351	0.12074	0.00753	-0.000478848	1.32354e-05	9.68986e-05
	-0.14286	6.36948e-22	-1.97636e-09	0.1351	2.56082e-21	1.79278e-10	9.68986e-05				-0.14194	0.13587	0.12143	0.00622	-0.000460979	7.70744e-05	8.99746e-05
	-0.14194	8.88993e-22	-2.13076e-09	0.13587	3.20882e-21	-1.45006e-09	8.99746e-05				-0.14103	0.13664	0.12213	0.00489	-0.000442854	0.000141696	8.2958e-05
	-0.14103	1.14402e-21	-2.28688e-09	0.13664	3.86465e-21	-3.09959e-09	8.2958e-05				-0.14011	0.13737	0.12237	0.00429	-0.00037103	0.000127203	6.73698e-05
	-0.14011	1.08193e-21	-1.90233e-09	0.13737	2.39662e-21	-2.79907e-09	6.73698e-05				-0.13919	0.1381	0.1226	0.00369	-0.000298346	0.000112531	5.15947e-05
	-0.13919	1.01907e-21	-1.5133e-09	0.1381	9.11158e-22	-2.49482e-09	5.15947e-05				-0.13828	0.13884	0.12284	0.00308	-0.000224801	9.76824e-05	3.56329e-05
	-0.13828	9.55431e-22	-1.11978e-09	0.13884	-5.91753e-22	-2.18684e-09	3.56329e-05				-0.13736	0.13957	0.12306	0.00246	-0.000150396	8.26556e-05	1.94844e-05
	-0.13736	8.91019e-22	-7.21771e-10	0.13957	-2.11211e-21	-1.87513e-09	1.94844e-05				-0.13645	0.1403	0.12329	0.00184	-7.51315e-05	6.74512e-05	3.14902e-06
	-0.13645	8.25834e-22	-3.19281e-10	0.1403	-3.64991e-21	-1.55969e-09	3.14902e-06				-0.13553	0.14103	0.1235	0.00121	9.9336e-07	5.2069e-05	-1.33731e-05
	-0.13553	7.59875e-22	8.76923e-11	0.14103	-5.20515e-21	-1.24053e-09	-1.33731e-05				-0.13462	0.14177	0.12371	0.000572734	7.79783e-05	3.65091e-05	-3.0082e-05
	-0.13462	6.93143e-22	4.99151e-10	0.14177	-6.77784e-21	-9.17626e-10	-3.0082e-05				-0.1337	0.14246	0.12318	0.000414855	7.66558e-05	2.77681e-05	-2.69588e-05
	-0.1337	-5.68217e-22	4.66805e-10	0.14246	-6.45753e-21	-7.00292e-10	-2.69588e-05				-0.13278	0.14315	0.12263	0.000255285	7.53149e-05	1.89319e-05	-2.38006e-05
	-0.13278	-1.84257e-21	4.341e-10	0.14315	-6.13339e-21	-4.80574e-10	-2.38006e-05				-0.13187	0.14385	0.12207	9.40229e-05	7.39555e-05	1.00008e-05	-2.06074e-05
	-0.13187	-3.12991e-21	4.01037e-10	0.14385	-5.80543e-21	-2.58473e-10	-2.06074e-05				-0.13095	0.14454	0.1215	-6.89304e-05	7.25778e-05	9.74539e-07	-1.73793e-05
	-0.13095	-4.43025e-21	3.67615e-10	0.14454	-5.47364e-21	-3.3987e-11	-1.73793e-05				-0.13004	0.14524	0.12092	-0.000233575	7.11816e-05	-8.14673e-06	-1.41161e-05
	-0.13004	-5.74358e-21	3.33834e-10	0.14524	-5.13803e-21	1.92883e-10	-1.41161e-05				-0.12912	0.14593	0.12032	-0.000399912	6.9767e-05	-1.73631e-05	-1.0818e-05
	-0.12912	-7.0699e-21	2.99695e-10	0.14593	-4.79858e-21	4.22136e-10	-1.0818e-05				-0.12821	0.14662	0.11972	-0.000567939	6.83339e-05	-2.66744e-05	-7.48483e-06
	-0.12821	-8.40922e-21	2.65197e-10	0.14662	-4.45531e-21	6.53774e-10	-7.48483e-06				-0.12729	0.14728	0.11762	-0.00051377	5.63202e-05	-2.31284e-05	-5.58791e-06
	-0.12729	-5.10351e-21	2.10989e-10	0.14728	6.65391e-22	5.65311e-10	-5.58791e-06				-0.12637	0.14794	0.11551	-0.000459051	4.41864e-05	-1.95465e-05	-3.67208e-06
	-0.12637	-1.7665e-21	1.56263e-10	0.14794	5.83669e-21	4.75947e-10	-3.67208e-06				-0.12546	0.14859	0.11336	-0.000403782	3.19324e-05	-1.59287e-05	-1.73735e-06
	-0.12546	1.6018e-21	1.01018e-10	0.14859	1.10586e-20	3.85681e-10	-1.73735e-06				-0.12454	0.14925	0.1112	-0.000347965	1.95582e-05	-1.2275e-05	2.16277e-07
	-0.12454	5.0014e-21	4.52534e-11	0.14925	1.63311e-20	2.94512e-10	2.16277e-07				-0.12363	0.1499	0.10901	-0.000291598	7.06394e-06	-8.58546e-06	2.18881e-06
	-0.12363	8.4323e-21	-1.10296e-11	0.1499	2.16542e-20	2.02441e-10	2.18881e-06				-0.12271	0.15056	0.10679	-0.000234682	-5.55052e-06	-4.86001e-06	4.18024e-06
	-0.12271	1.18945e-20	-6.78313e-11	0.15056	2.70278e-20	1.09468e-10	4.18024e-06				-0.12179	0.15121	0.10455	-0.000177217	-1.82851e-05	-1.09867e-06	6.19058e-06
	-0.12179	1.5388e-20	-1.25152e-10	0.15121	3.24521e-20	1.55934e-11	6.19058e-06				-0.12088	0.15183	0.10032	-0.000140381	-1.68747e-05	-3.37752e-07	5.26686e-06
	-0.12088	1.34875e-20	-1.09236e-10	0.15183	3.10878e-20	-3.68237e-13	5.26686e-06				-0.11996	0.15245	0.09606	-0.000103213	-1.5451e-05	4.30025e-07	4.3346e-06
	-0.11996	1.15702e-20	-9.31794e-11	0.15245	2.97098e-20	-1.64746e-11	4.3346e-06				-0.11905	0.15307	0.09176	-6.57111e-05	-1.4014e-05	1.20466e-06	3.39381e-06
	-0.11905	9.63614e-21	-7.6983e-11	0.15307	2.83182e-20	-3.27257e-11	3.39381e-06				-0.11813	0.15368	0.08741	-2.78759e-05	-1.25636e-05	1.98616e-06	2.44447e-06
	-0.11813	7.68535e-21	-6.06464e-11	0.15368	2.6913e-20	-4.91215e-11	2.44447e-06				-0.11722	0.1543	0.08303	1.02928e-05	-1.10999e-05	2.77453e-06	1.4866e-06
	-0.11722	5.71782e-21	-4.41696e-11	0.1543	2.5494e-20	-6.56621e-11	1.4866e-06				-0.1163	0.15492	0.0786	4.87949e-05	-9.6228e-06	3.56975e-06	5.20196e-07
	-0.1163	3.73352e-21	-2.75526e-11	0.15492	2.40615e-20	-8.23474e-11	5.20196e-07				-0.11538	0.15554	0.07414	8.76304e-05	-8.13242e-06	4.37183e-06	-4.54749e-07
	-0.11538	1.73248e-21	-1.07955e-11	0.15554	2.26153e-20	-9.91774e-11	-4.54749e-07				-0.11447	0.15612	0.06997	7.94628e-05	-6.40329e-06	3.63075e-06	-5.03402e-07
	-0.11447	8.1553e-22	-6.39367e-12	0.15612	-3.39288e-20	-8.24432e-11	-5.03402e-07				-0.11355	0.15669	0.06577	7.12259e-05	-4.6597e-06	2.88343e-06	-5.52441e-07
	-0.11355	-1.0858e-22	-1.95735e-12	0.15669	-9.09421e-20	-6.5567e-11	-5.52441e-07				-0.11264	0.15727	0.06153	6.29196e-05	-2.90167e-06	2.12987e-06	-6.01864e-07
	-0.11264	-1.03985e-21	2.51341e-12	0.15727	-1.48424e-19	-4.85487e-11	-6.01864e-07				-0.11172	0.15785	0.05726	5.45439e-05	-1.12919e-06	1.37007e-06	-6.51673e-07
	-0.11172	-1.97828e-21	7.01862e-12	0.15785	-2.06376e-19	-3.13884e-11	-6.51673e-07				-0.11081	0.15843	0.05295	4.60989e-05	6.57744e-07	6.0403e-07	-7.01866e-07
	-0.11081	-2.92387e-21	1.15583e-11	0.15843	-2.64796e-19	-1.40861e-11	-7.01866e-07				-0.10989	0.15901	0.04861	3.75844e-05	2.45913e-06	-1.68253e-07	-7.52445e-07
	-0.10989	-3.87662e-21	1.61324e-11	0.15901	-3.23686e-19	3.35818e-12	-7.52445e-07				-0.10897	0.15959	0.04423	2.90007e-05	4.27497e-06	-9.46777e-07	-8.03409e-07
	-0.10897	-4.83653e-21	2.0741e-11	0.15959	-3.83045e-19	2.09445e-11	-8.03409e-07				-0.10806	0.16013	0.0414	2.27099e-05	3.72134e-06	-8.6962e-07	-6.4469e-07
	-0.10806	-4.77607e-20	1.72505e-11	0.16013	-2.19823e-19	1.92802e-11	-6.4469e-07				-0.10714	0.16068	0.03855	1.63714e-05	3.16342e-06	-7.91854e-07	-4.84749e-07
	-0.10714	-9.0987e-20	1.3735e-11	0.16068	-5.53514e-20	1.76026e-11	-4.84749e-07				-0.10623	0.16122	0.03568	9.9851e-06	2.60123e-06	-7.13479e-07	-3.23588e-07
	-0.10623	-1.34516e-19	1.01944e-11	0.16122	1.10371e-19	1.59118e-11	-3.23588e-07				-0.10531	0.16176	0.03279	3.55105e-06	2.03475e-06	-6.34496e-07	-1.61206e-07
	-0.10531	-1.78346e-19	6.62869e-12	0.16176	2.77343e-19	1.42077e-11	-1.61206e-07				-0.1044	0.1623	0.02988	-2.93078e-06	1.46398e-06	-5.54904e-07	2.39679e-09
	-0.1044	-2.22479e-19	3.03788e-12	0.1623	4.45566e-19	1.24904e-11	2.39679e-09				-0.10348	0.16284	0.02694	-9.46037e-06	8.88933e-07	-4.74704e-07	1.67221e-07
	-0.10348	-2.66914e-19	-5.78037e-13	0.16284	6.15039e-19	1.07599e-11	1.67221e-07				-0.10256	0.16338	0.02399	-1.60377e-05	3.09602e-07	-3.93894e-07	3.33266e-07
	-0.10256	-3.11652e-19	-4.21905e-12	0.16338	7.85762e-19	9.01609e-12	3.33266e-07				-0.10165	0.16389	0.02224	-1.42192e-05	1.65167e-07	-3.00873e-07	2.86713e-07
	-0.10165	-7.53337e-20	-3.86649e-12	0.16389	7.99146e-19	6.95198e-12	2.86713e-07				-0.10073	0.16439	0.02048	-1.23878e-05	1.97302e-08	-2.07201e-07	2.39831e-07
	-0.10073	1.625e-19	-3.51158e-12	0.16439	8.12604e-19	4.8733e-12	2.39831e-07				-0.09982	0.16489	0.01871	-1.05437e-05	-1.26708e-07	-1.12876e-07	1.9262e-07
	-0.09982	4.01848e-19	-3.15434e-12	0.16489	8.26136e-19	2.78006e-12	1.9262e-07				-0.0989	0.1654	0.01692	-8.68672e-06	-2.74148e-07	-1.79008e-08	1.45078e-07
	-0.0989	6.42712e-19	-2.79476e-12	0.1654	8.39742e-19	6.72256e-13	1.45078e-07				-0.09799	0.1659	0.01512	-6.81695e-06	-4.2259e-07	7.77263e-08	9.72069e-08
	-0.09799	8.85091e-19	-2.43285e-12	0.1659	8.53422e-19	-1.45012e-12	9.72069e-08				-0.09707	0.16641	0.01332	-4.93436e-06	-5.72034e-07	1.74005e-07	4.90061e-08
	-0.09707	1.12899e-18	-2.0686e-12	0.16641	8.67176e-19	-3.58705e-12	4.90061e-08				-0.09615	0.16691	0.0115	-3.03896e-06	-7.22479e-07	2.70935e-07	4.75524e-10
	-0.09615	1.37439e-18	-1.702e-12	0.16691	8.81004e-19	-5.73855e-12	4.75524e-10				-0.09524	0.16738	0.01051	-2.18836e-06	-5.99282e-07	2.27841e-07	-6.66622e-09
	-0.09524	8.85427e-19	-1.29464e-12	0.16738	-3.22196e-19	-4.85619e-12	-6.66622e-09				-0.09432	0.16784	0.00952	-1.3324e-06	-4.75294e-07	1.8447e-07	-1.38531e-08
	-0.09432	3.93615e-19	-8.84904e-13	0.16784	-1.53305e-18	-3.9681e-12	-1.38531e-08				-0.09341	0.16831	0.00853	-4.71055e-07	-3.50518e-07	1.40822e-07	-2.1085e-08
	-0.09341	-1.01042e-19	-4.72784e-13	0.16831	-2.75157e-18	-3.0743e-12	-2.1085e-08				-0.09249	0.16878	0.00753	3.95664e-07	-2.24951e-07	9.68968e-08	-2.83621e-08
	-0.09249	-5.98544e-19	-5.82855e-14	0.16878	-3.97774e-18	-2.17477e-12	-2.83621e-08				-0.09158	0.16924	0.00652	1.26776e-06	-9.85956e-08	5.26943e-08	-3.56842e-08
	-0.09158	-1.09889e-18	3.58592e-13	0.16924	-5.21157e-18	-1.26953e-12	-3.56842e-08				-0.09066	0.16971	0.00551	2.14523e-06	2.85495e-08	8.21471e-09	-4.30515e-08
	-0.09066	-1.60208e-18	7.77849e-13	0.16971	-6.45306e-18	-3.58568e-13	-4.30515e-08				-0.08974	0.17017	0.00449	3.02808e-06	1.56484e-07	-3.65421e-08	-5.04639e-08
	-0.08974	-2.10812e-18	1.19949e-12	0.17017	-7.70221e-18	5.58113e-13	-5.04639e-08				-0.08883	0.1706	0.00399	2.5919e-06	1.42749e-07	-3.50405e-08	-4.03533e-08
	-0.08883	-2.12638e-18	1.00181e-12	0.1706	-4.42564e-18	5.66511e-13	-4.03533e-08				-0.08791	0.17103	0.00349	2.15318e-06	1.28932e-07	-3.35297e-08	-3.01837e-08
	-0.08791	-2.14472e-18	8.03102e-13	0.17103	-1.12999e-18	5.74948e-13	-3.01837e-08				-0.087	0.17146	0.00298	1.71193e-06	1.15034e-07	-3.20096e-08	-1.99551e-08
	-0.087	-2.16312e-18	6.03345e-13	0.17146	2.18475e-18	5.83425e-13	-1.99551e-08				-0.08608	0.17188	0.00247	1.26814e-06	1.01055e-07	-3.04803e-08	-9.66749e-09
	-0.08608	-2.18158e-18	4.02546e-13	0.17188	5.51857e-18	5.9194e-13	-9.66749e-09				-0.08516	0.17231	0.00196	8.21821e-07	8.69939e-08	-2.89417e-08	6.79144e-10
	-0.08516	-2.20011e-18	2.00704e-13	0.17231	8.87148e-18	6.00495e-13	6.79144e-10				-0.08425	0.17274	0.00145	3.72966e-07	7.28518e-08	-2.73939e-08	1.10848e-08
	-0.08425	-2.21871e-18	-2.18199e-15	0.17274	1.22435e-17	6.09089e-13	1.10848e-08				-0.08333	0.17316	0.00093518	-7.84233e-08	5.86284e-08	-2.58369e-08	2.15494e-08
	-0.08333	-2.23738e-18	-2.06111e-13	0.17316	1.56346e-17	6.17723e-13	2.15494e-08				-0.08242	0.17355	0.000756223	-1.32429e-07	4.44456e-08	-2.00435e-08	1.81745e-08
	-0.08242	3.76336e-19	-1.89012e-13	0.17355	1.25801e-17	4.88846e-13	1.81745e-08				-0.0815	0.17394	0.000576363	-1.86712e-07	3.01882e-08	-1.42194e-08	1.47815e-08
	-0.0815	3.00223e-18	-1.71832e-13	0.17394	9.50944e-18	3.59283e-13	1.47815e-08				-0.08059	0.17433	0.0003956	-2.41275e-07	1.58561e-08	-8.36485e-09	1.13707e-08
	-0.08059	5.64031e-18	-1.54569e-13	0.17433	6.4225e-18	2.29035e-13	1.13707e-08				-0.07967	0.17472	0.000213934	-2.96115e-07	1.44932e-09	-2.47967e-09	7.94191e-09
	-0.07967	8.29058e-18	-1.37225e-13	0.17472	3.3193e-18	9.81016e-14	7.94191e-09				-0.07875	0.1751	3.13663e-05	-3.51234e-07	-1.3032e-08	3.43609e-09	4.49522e-09
	-0.07875	1.0953e-17	-1.198e-13	0.1751	1.99834e-19	-3.35174e-14	4.49522e-09				-0.07784	0.17549	-0.000152105	-4.06632e-07	-2.75881e-08	9.38243e-09	1.03059e-09
	-0.07784	1.36277e-17	-1.02292e-13	0.17549	-2.93589e-18	-1.65822e-13	1.03059e-09				-0.07692	0.17588	-0.000336478	-4.62307e-07	-4.22187e-08	1.53594e-08	-2.45196e-09
	-0.07692	1.63145e-17	-8.47027e-14	0.17588	-6.08786e-18	-2.98812e-13	-2.45196e-09				-0.07601	0.17623	-0.000325372	-3.78901e-07	-3.5373e-08	1.28194e-08	-2.37133e-09
	-0.07601	9.28573e-18	-6.39849e-14	0.17623	-9.99348e-18	-2.53126e-13	-2.37133e-09				-0.07509	0.17659	-0.000314213	-2.95099e-07	-2.84945e-08	1.02672e-08	-2.29029e-09
	-0.07509	2.22776e-18	-4.31805e-14	0.17659	-1.39176e-17	-2.0722e-13	-2.29029e-09				-0.07418	0.17694	-0.000303	-2.10901e-07	-2.15834e-08	7.70297e-09	-2.20884e-09
	-0.07418	-4.85943e-18	-2.22897e-14	0.17694	-1.78601e-17	-1.61094e-13	-2.20884e-09				-0.07326	0.17729	-0.000291734	-1.26309e-07	-1.46396e-08	5.12654e-09	-2.12699e-09
	-0.07326	-1.19759e-17	-1.31249e-15	0.17729	-2.18212e-17	-1.14748e-13	-2.12699e-09				-0.07234	0.17764	-0.000280414	-4.13213e-08	-7.66315e-09	2.53795e-09	-2.04472e-09
	-0.07234	-1.91215e-17	1.97512e-14	0.17764	-2.58006e-17	-6.8182e-14	-2.04472e-09				-0.07143	0.17799	-0.000269041	4.40615e-08	-6.53997e-10	-6.27761e-11	-1.96205e-09
	-0.07143	-2.62964e-17	4.09014e-14	0.17799	-2.97986e-17	-2.13954e-14	-1.96205e-09				-0.07051	0.17835	-0.000257614	1.2984e-07	6.38784e-09	-2.67566e-09	-1.87897e-09
	-0.07051	-3.35005e-17	6.21381e-14	0.17835	-3.3815e-17	2.56113e-14	-1.87897e-09				-0.0696	0.17865	-0.000218021	1.16512e-07	6.00114e-09	-2.43364e-09	-1.43557e-09
	-0.0696	-2.26305e-17	5.12909e-14	0.17865	-1.52842e-17	2.65462e-14	-1.43557e-09				-0.06868	0.17896	-0.000178264	1.03126e-07	5.61274e-09	-2.19058e-09	-9.90267e-10
	-0.06868	-1.17205e-17	4.04037e-14	0.17896	3.32599e-18	2.74849e-14	-9.90267e-10				-0.06777	0.17927	-0.000138345	8.9684e-08	5.22266e-09	-1.94647e-09	-5.43069e-10
	-0.06777	-7.70584e-19	2.94765e-14	0.17927	2.20155e-17	2.84274e-14	-5.43069e-10				-0.06685	0.17958	-9.82641e-05	7.61844e-08	4.83088e-09	-1.7013e-09	-9.39719e-11
	-0.06685	1.02192e-17	1.85092e-14	0.17958	4.07843e-17	2.93735e-14	-9.39719e-11				-0.06593	0.17988	-5.80203e-05	6.26277e-08	4.43741e-09	-1.45509e-09	3.57022e-10
	-0.06593	2.12489e-17	7.50197e-15	0.17988	5.96324e-17	3.03235e-14	3.57022e-10				-0.06502	0.18019	-1.76139e-05	4.90138e-08	4.04225e-09	-1.20783e-09	8.09914e-10
	-0.06502	3.23186e-17	-3.54532e-15	0.18019	7.85599e-17	3.12772e-14	8.09914e-10				-0.0641	0.1805	2.2955e-05	3.53427e-08	3.64539e-09	-9.59517e-10	1.2647e-09
	-0.0641	4.34281e-17	-1.46326e-14	0.1805	9.75666e-17	3.22346e-14	1.2647e-09				-0.06319	0.18074	2.67694e-05	2.59523e-08	2.80511e-09	-7.15559e-10	1.02966e-09
	-0.06319	3.06611e-17	-1.28503e-14	0.18074	3.74827e-17	2.52084e-14	1.02966e-09				-0.06227	0.18098	3.05974e-05	1.65264e-08	1.96163e-09	-4.70672e-10	7.93719e-10
	-0.06227	1.78532e-17	-1.10623e-14	0.18098	-2.28303e-17	1.81552e-14	7.93719e-10				-0.06136	0.18122	3.44391e-05	7.06508e-09	1.11496e-09	-2.24857e-10	5.5688e-10
	-0.06136	5.00433e-18	-9.26849e-15	0.18122	-8.33725e-17	1.10751e-14	5.5688e-10				-0.06044	0.18146	3.82944e-05	-2.43169e-09	2.65091e-10	2.18862e-11	3.19142e-10
	-0.06044	-7.88543e-18	-7.46893e-15	0.18146	-1.44144e-16	3.96798e-15	3.19142e-10				-0.05952	0.1817	4.21634e-05	-1.19639e-08	-5.87968e-10	2.69558e-10	8.05065e-11
	-0.05952	-2.08161e-17	-5.66362e-15	0.1817	-2.05144e-16	-3.16604e-15	8.05065e-11				-0.05861	0.18193	4.6046e-05	-2.15316e-08	-1.44422e-09	5.18159e-10	-1.59027e-10
	-0.05861	-3.37877e-17	-3.85255e-15	0.18193	-2.66374e-16	-1.0327e-14	-1.59027e-10				-0.05769	0.18217	4.99423e-05	-3.11347e-08	-2.30367e-09	7.67688e-10	-3.99459e-10
	-0.05769	-4.68003e-17	-2.03572e-15	0.18217	-3.27832e-16	-1.75149e-14	-3.99459e-10				-0.05678	0.18234	4.26638e-05	-2.60207e-08	-1.91946e-09	6.29138e-10	-3.35562e-10
	-0.05678	-6.75986e-17	-1.325e-15	0.18234	-1.39144e-16	-1.454e-14	-3.35562e-10				-0.05586	0.1825	3.53617e-05	-2.08896e-08	-1.53396e-09	4.9012e-10	-2.7145e-10
	-0.05586	-8.84539e-17	-6.12316e-16	0.1825	5.01794e-17	-1.1555e-14	-2.7145e-10				-0.05495	0.18267	2.80362e-05	-1.57414e-08	-1.14717e-09	3.50637e-10	-2.07122e-10
	-0.05495	-1.09366e-16	1.02326e-16	0.18267	2.40138e-16	-8.55988e-15	-2.07122e-10				-0.05403	0.18283	2.06871e-05	-1.0576e-08	-7.59086e-10	2.10687e-10	-1.42579e-10
	-0.05403	-1.30335e-16	8.18929e-16	0.18283	4.30733e-16	-5.55469e-15	-1.42579e-10				-0.05311	0.18299	1.33145e-05	-5.39363e-09	-3.69711e-10	7.02698e-11	-7.78192e-11
	-0.05311	-1.51362e-16	1.53749e-15	0.18299	6.21962e-16	-2.53942e-15	-7.78192e-11				-0.0522	0.18316	5.91834e-06	-1.94123e-10	2.09569e-11	-7.06136e-11	-1.28443e-11
	-0.0522	-1.72445e-16	2.25802e-15	0.18316	8.13827e-16	4.85939e-16	-1.28443e-11				-0.05128	0.18332	-1.5013e-06	5.02248e-09	4.12916e-10	-2.11964e-10	5.23464e-11
	-0.05128	-1.93585e-16	2.9805e-15	0.18332	1.00633e-15	3.52139e-15	5.23464e-11				-0.05037	0.18342	-2.55901e-06	4.72989e-09	3.75632e-10	-1.82521e-10	4.74135e-11
	-0.05037	6.97565e-17	2.38607e-15	0.18342	8.55782e-16	3.11212e-15	4.74135e-11				-0.04945	0.18352	-3.61965e-06	4.43643e-09	3.38238e-10	-1.52993e-10	4.24661e-11
	-0.04945	3.33712e-16	1.79025e-15	0.18352	7.04793e-16	2.70163e-15	4.24661e-11				-0.04853	0.18363	-4.68324e-06	4.1421e-09	3.00734e-10	-1.23377e-10	3.75041e-11
	-0.04853	5.9828e-16	1.19304e-15	0.18363	5.53358e-16	2.28994e-15	3.75041e-11				-0.04762	0.18373	-5.74977e-06	3.84691e-09	2.63119e-10	-9.36753e-11	3.25275e-11
	-0.04762	8.63463e-16	5.94436e-16	0.18373	4.01478e-16	1.87703e-15	3.25275e-11				-0.0467	0.18383	-6.81924e-06	3.55085e-09	2.25395e-10	-6.38867e-11	2.75363e-11
	-0.0467	1.12926e-15	-5.56075e-18	0.18383	2.49152e-16	1.46291e-15	2.75363e-11				-0.04579	0.18393	-7.89165e-06	3.25393e-09	1.87561e-10	-3.40117e-11	2.25305e-11
	-0.04579	1.39567e-15	-6.0695e-16	0.18393	9.63821e-17	1.04757e-15	2.25305e-11				-0.04487	0.18403	-8.96701e-06	2.95614e-09	1.49617e-10	-4.04999e-12	1.75101e-11
	-0.04487	1.66269e-15	-1.20973e-15	0.18403	-5.68333e-17	6.3102e-16	1.75101e-11				-0.04396	0.18398	-7.61093e-06	2.26951e-09	1.11055e-10	6.81899e-13	1.30426e-11
	-0.04396	9.21137e-16	-1.0046e-15	0.18398	-1.46418e-15	4.39457e-16	1.30426e-11				-0.04304	0.18393	-6.25159e-06	1.58117e-09	7.23978e-11	5.42562e-12	8.56396e-12
	-0.04304	1.78145e-16	-7.9908e-16	0.18393	-2.87507e-15	2.47412e-16	8.56396e-12				-0.04212	0.18388	-4.88898e-06	8.91121e-10	3.36437e-11	1.01812e-11	4.07407e-12
	-0.04212	-5.66285e-16	-5.93155e-16	0.18388	-4.28948e-15	5.48827e-17	4.07407e-12				-0.04121	0.18383	-3.5231e-06	1.99365e-10	-5.207e-12	1.49485e-11	-4.2705e-13
	-0.04121	-1.31215e-15	-3.86832e-16	0.18383	-5.70744e-15	-1.38129e-16	-4.2705e-13				-0.04029	0.18378	-2.15396e-06	-4.941e-10	-4.41542e-11	1.97277e-11	-4.93939e-12
	-0.04029	-2.05946e-15	-1.8011e-16	0.18378	-7.12893e-15	-3.31624e-16	-4.93939e-12				-0.03938	0.18373	-7.81551e-07	-1.18927e-09	-8.31979e-11	2.45187e-11	-9.46295e-12
	-0.03938	-2.8082e-15	2.70105e-17	0.18373	-8.55395e-15	-5.25603e-16	-9.46295e-12				-0.03846	0.18368	5.94124e-07	-1.88616e-09	-1.22338e-10	2.93216e-11	-1.39977e-11
	-0.03846	-3.55838e-15	2.3453e-16	0.18368	-9.98251e-15	-7.20064e-16	-1.39977e-11				-0.03755	0.18315	7.25492e-07	-1.57446e-09	-1.00133e-10	2.32302e-11	-1.12637e-11
	-0.03755	-3.81508e-15	2.04986e-16	0.18315	-5.44386e-15	-5.81842e-16	-1.12637e-11				-0.03663	0.18263	8.57122e-07	-1.2621e-09	-7.78808e-11	1.71261e-11	-8.52386e-12
	-0.03663	-4.07219e-15	1.75395e-16	0.18263	-8.95619e-16	-4.43328e-16	-8.52386e-12				-0.03571	0.1821	9.89013e-07	-9.49101e-10	-5.55821e-11	1.10091e-11	-5.77828e-12
	-0.03571	-4.32969e-15	1.45758e-16	0.1821	3.6622e-15	-3.0452e-16	-5.77828e-12				-0.0348	0.18157	1.12117e-06	-6.35447e-10	-3.32369e-11	4.87929e-12	-3.02694e-12
	-0.0348	-4.5876e-15	1.16073e-16	0.18157	8.22961e-15	-1.6542e-16	-3.02694e-12				-0.03388	0.18103	1.25358e-06	-3.21142e-10	-1.08449e-11	-1.26334e-12	-2.69838e-13
	-0.03388	-4.8459e-15	8.63419e-17	0.18103	1.28066e-14	-2.60272e-17	-2.69838e-13				-0.03297	0.1805	1.38626e-06	-6.18527e-12	1.15937e-11	-7.41878e-12	2.49303e-12
	-0.03297	-5.10461e-15	5.65638e-17	0.1805	1.73932e-14	1.13659e-16	2.49303e-12				-0.03205	0.17997	1.51919e-06	3.09422e-10	3.40789e-11	-1.3587e-11	5.26166e-12
	-0.03205	-5.36371e-15	2.6739e-17	0.17997	2.19893e-14	2.53637e-16	5.26166e-12				-0.03114	0.17863	1.26429e-06	2.87005e-10	2.94089e-11	-1.12281e-11	4.31218e-12
	-0.03114	4.68288e-16	1.73245e-17	0.17863	2.28153e-14	2.13709e-16	4.31218e-12				-0.03022	0.17729	1.00897e-06	2.64549e-10	2.47309e-11	-8.86508e-12	3.36108e-12
	-0.03022	6.30758e-15	7.89811e-18	0.17729	2.36427e-14	1.73712e-16	3.36108e-12				-0.0293	0.17595	7.53234e-07	2.42055e-10	2.0045e-11	-6.49805e-12	2.40835e-12
	-0.0293	1.21542e-14	-1.54002e-18	0.17595	2.44715e-14	1.33646e-16	2.40835e-12				-0.02839	0.17461	4.97084e-07	2.19522e-10	1.53511e-11	-4.12699e-12	1.454e-12
	-0.02839	1.80081e-14	-1.09899e-17	0.17461	2.53017e-14	9.35119e-17	1.454e-12				-0.02747	0.17326	2.4052e-07	1.96952e-10	1.06492e-11	-1.7519e-12	4.98024e-13
	-0.02747	2.38692e-14	-2.04517e-17	0.17326	2.61332e-14	5.33087e-17	4.98024e-13				-0.02656	0.17192	-1.64593e-08	1.74343e-10	5.93936e-12	6.27222e-13	-4.59577e-13
	-0.02656	2.97377e-14	-2.99252e-17	0.17192	2.69661e-14	1.30368e-17	-4.59577e-13				-0.02564	0.17057	-2.73853e-07	1.51696e-10	1.22153e-12	3.01038e-12	-1.4188e-12
	-0.02564	3.56135e-14	-3.94105e-17	0.17057	2.78004e-14	-2.73038e-17	-1.4188e-12				-0.02473	0.16826	-2.65764e-07	1.14289e-10	2.78608e-13	2.60503e-12	-1.16882e-12
	-0.02473	2.69042e-14	-3.16101e-17	0.16826	-1.4106e-15	-2.64236e-17	-1.16882e-12				-0.02381	0.16594	-2.57664e-07	7.68324e-11	-6.65552e-13	2.19914e-12	-9.18516e-13
	-0.02381	1.81864e-14	-2.38022e-17	0.16594	-3.06603e-14	-2.55422e-17	-9.18516e-13				-0.02289	0.16363	-2.49553e-07	3.93275e-11	-1.61095e-12	1.79272e-12	-6.67878e-13
	-0.02289	9.46033e-15	-1.59867e-17	0.16363	-5.99487e-14	-2.46597e-17	-6.67878e-13				-0.02198	0.16131	-2.41433e-07	1.77379e-12	-2.55758e-12	1.38576e-12	-4.16909e-13
	-0.02198	7.25826e-16	-8.16378e-18	0.16131	-8.92757e-14	-2.3776e-17	-4.16909e-13				-0.02106	0.15899	-2.33302e-07	-3.58287e-11	-3.50546e-12	9.78265e-13	-1.6561e-13
	-0.02106	-8.01707e-15	-3.33297e-19	0.15899	-1.18641e-13	-2.2891e-17	-1.6561e-13				-0.02015	0.15666	-2.25161e-07	-7.348e-11	-4.45457e-12	5.70236e-13	8.602e-14
	-0.02015	-1.67684e-14	7.5047e-18	0.15666	-1.48046e-13	-2.20049e-17	8.602e-14				-0.01923	0.15434	-2.17009e-07	-1.1118e-10	-5.40491e-12	1.61671e-13	3.3798e-13
	-0.01923	-2.55281e-14	1.53502e-17	0.15434	-1.77489e-13	-2.11176e-17	3.3798e-13				-0.01832	0.15052	-1.74087e-07	-9.14184e-11	-4.26523e-12	7.48955e-14	2.75142e-13
	-0.01832	-4.72581e-14	1.27942e-17	0.15052	-1.37737e-13	-1.5988e-17	2.75142e-13				-0.0174	0.1467	-1.31127e-07	-7.16384e-11	-3.12449e-12	-1.19613e-14	2.12245e-13
	-0.0174	-6.90035e-14	1.02363e-17	0.1467	-9.7948e-14	-1.08536e-17	2.12245e-13				-0.01648	0.14287	-8.81299e-08	-5.18402e-11	-1.98269e-12	-9.88993e-14	1.49289e-13
	-0.01648	-9.07642e-14	7.67668e-18	0.14287	-5.81213e-14	-5.71436e-18	1.49289e-13				-0.01557	0.13904	-4.50951e-08	-3.20238e-11	-8.39827e-13	-1.85918e-13	8.62745e-14
	-0.01557	-1.1254e-13	5.11521e-18	0.13904	-1.82572e-14	-5.70273e-19	8.62745e-14				-0.01465	0.13521	-2.02273e-09	-1.2189e-11	3.04101e-13	-2.73018e-13	2.32008e-14
	-0.01465	-1.34332e-13	2.55193e-18	0.13521	2.16443e-14	4.57864e-18	2.32008e-14				-0.01374	0.13138	4.10871e-08	7.66396e-12	1.44909e-12	-3.602e-13	-3.99318e-14
	-0.01374	-1.56138e-13	-1.31489e-20	0.13138	6.15833e-14	9.73239e-18	-3.99318e-14				-0.01282	0.12754	8.42345e-08	2.75352e-11	2.59514e-12	-4.47462e-13	-1.03123e-13
	-0.01282	-1.7796e-13	-2.58004e-18	0.12754	1.0156e-13	1.4891e-17	-1.03123e-13				-0.0119	0.12219	7.47676e-08	2.40939e-11	2.13456e-12	-3.52934e-13	-8.20833e-14
	-0.0119	-9.73329e-14	-2.29609e-18	0.12219	2.17748e-13	1.2036e-17	-8.20833e-14				-0.01099	0.11683	6.5296e-08	2.06506e-11	1.67373e-12	-2.58353e-13	-6.10317e-14
	-0.01099	-1.66708e-14	-2.01202e-18	0.11683	3.34e-13	9.17948e-18	-6.10317e-14				-0.01007	0.11147	5.58195e-08	1.72055e-11	1.21264e-12	-1.6372e-13	-3.99683e-14
	-0.01007	6.40257e-14	-1.72783e-18	0.11147	4.50318e-13	6.32134e-18	-3.99683e-14				-0.00916	0.10611	4.63383e-08	1.37586e-11	7.51296e-13	-6.90346e-14	-1.88931e-14
	-0.00916	1.44757e-13	-1.44352e-18	0.10611	5.66701e-13	3.46159e-18	-1.88931e-14				-0.00824	0.10075	3.68523e-08	1.03097e-11	2.89696e-13	2.57037e-14	2.19377e-15
	-0.00824	2.25522e-13	-1.15908e-18	0.10075	6.83149e-13	6.00242e-19	2.19377e-15				-0.00733	0.09538	2.73616e-08	6.85894e-12	-1.72159e-13	1.20495e-13	2.32924e-14
	-0.00733	3.06322e-13	-8.74523e-19	0.09538	7.99662e-13	-2.26271e-18	2.32924e-14				-0.00641	0.09002	1.78661e-08	3.40631e-12	-6.34269e-13	2.15338e-13	4.44028e-14
	-0.00641	3.87156e-13	-5.89845e-19	0.09002	9.1624e-13	-5.12726e-18	4.44028e-14				-0.00549	0.0853	1.28171e-08	2.13327e-12	-5.43255e-13	1.75477e-13	3.54204e-14
	-0.00549	4.248e-13	-4.21659e-19	0.0853	5.57386e-13	-4.27125e-18	3.54204e-14				-0.00458	0.08059	7.76736e-09	8.60005e-13	-4.52225e-13	1.35608e-13	2.64365e-14
	-0.00458	4.62446e-13	-2.53462e-19	0.08059	1.98465e-13	-3.41509e-18	2.64365e-14				-0.00366	0.07588	2.71698e-09	-4.13478e-13	-3.61178e-13	9.57323e-14	1.74509e-14
	-0.00366	5.00094e-13	-8.52547e-20	0.07588	-1.60521e-13	-2.55877e-18	1.74509e-14				-0.00275	0.07116	-2.33408e-09	-1.68718e-12	-2.70115e-13	5.58492e-14	8.46369e-15
	-0.00275	5.37745e-13	8.29639e-20	0.07116	-5.19573e-13	-1.70229e-18	8.46369e-15				-0.00183	0.06645	-7.38583e-09	-2.9611e-12	-1.79036e-13	1.59589e-14	-5.2517e-16
	-0.00183	5.75398e-13	2.51193e-19	0.06645	-8.7869e-13	-8.4566e-19	-5.2517e-16				-0.000915751	0.06174	-1.24383e-08	-4.23524e-12	-8.79401e-14	-2.39385e-14	-9.51566e-15
	-0.000915751	6.13054e-13	4.19434e-19	0.06174	-1.23787e-12	1.11291e-20	-9.51566e-15				0	0.05702	-1.74914e-08	-5.5096e-12	3.17172e-15	-6.38433e-14	-1.85078e-14
	0	6.50712e-13	5.87685e-19	0.05702	-1.59712e-12	8.68075e-19	-1.85078e-14				0.000929623	0.05371	-1.47133e-08	-4.41242e-12	1.32437e-14	-5.29858e-14	-1.5019e-14
	0.000929623	1.55466e-13	4.71416e-19	0.05371	-1.94764e-12	7.6167e-19	-1.5019e-14				0.00186	0.0504	-1.19358e-08	-3.31546e-12	2.33137e-14	-4.21304e-14	-1.15309e-14
	0.00186	-3.39608e-13	3.55188e-19	0.0504	-2.29809e-12	6.55285e-19	-1.15309e-14				0.00279	0.04709	-9.15899e-09	-2.21873e-12	3.33817e-14	-3.12773e-14	-8.04351e-15
	0.00279	-8.34509e-13	2.39e-19	0.04709	-2.64847e-12	5.48922e-19	-8.04351e-15				0.00372	0.04378	-6.38284e-09	-1.12222e-12	4.34476e-14	-2.04263e-14	-4.5568e-15
	0.00372	-1.32924e-12	1.22852e-19	0.04378	-2.99877e-12	4.4258e-19	-4.5568e-15				0.00465	0.04048	-3.60736e-09	-2.59474e-14	5.35115e-14	-9.57747e-15	-1.07079e-15
	0.00465	-1.82379e-12	6.74561e-21	0.04048	-3.34901e-12	3.36259e-19	-1.07079e-15				0.00558	0.03717	-8.32533e-10	1.0701e-12	6.35734e-14	1.26919e-15	2.41453e-15
	0.00558	-2.31818e-12	-1.09321e-19	0.03717	-3.69918e-12	2.29959e-19	2.41453e-15				0.00651	0.03387	1.94163e-09	2.16593e-12	7.36333e-14	1.21137e-14	5.89916e-15
	0.00651	-2.81238e-12	-2.25346e-19	0.03387	-4.04928e-12	1.23681e-19	5.89916e-15				0.00744	0.0317	1.95112e-09	1.8127e-12	5.75234e-14	1.02687e-14	4.89616e-15
	0.00744	-2.66582e-12	-1.8585e-19	0.0317	-1.78265e-12	8.44614e-20	4.89616e-15				0.00837	0.02954	1.9606e-09	1.45969e-12	4.14229e-14	8.42489e-15	3.89375e-15
	0.00837	-2.51936e-12	-1.46383e-19	0.02954	4.82651e-13	4.52647e-20	3.89375e-15				0.0093	0.02737	1.97008e-09	1.10688e-12	2.53319e-14	6.58212e-15	2.89192e-15
	0.0093	-2.37301e-12	-1.06947e-19	0.02737	2.74662e-12	6.09101e-21	2.89192e-15				0.01023	0.02521	1.97955e-09	7.54287e-13	9.25027e-15	4.74042e-15	1.89068e-15
	0.01023	-2.22677e-12	-6.75407e-20	0.02521	5.00926e-12	-3.30597e-20	1.89068e-15				0.01116	0.02305	1.98901e-09	4.01898e-13	-6.82189e-15	2.89981e-15	8.90017e-16
	0.01116	-2.08065e-12	-2.81644e-20	0.02305	7.27057e-12	-7.21874e-20	8.90017e-16				0.01209	0.02089	1.99847e-09	4.97174e-14	-2.28846e-14	1.06026e-15	-1.10057e-16
	0.01209	-1.93463e-12	1.11819e-20	0.02089	9.53055e-12	-1.11292e-19	-1.10057e-16				0.01301	0.01874	2.00792e-09	-3.02255e-13	-3.89379e-14	-7.782e-16	-1.10954e-15
	0.01301	-1.78873e-12	5.04982e-20	0.01874	1.17892e-11	-1.50374e-19	-1.10954e-15				0.01394	0.01744	1.58474e-09	-2.8013e-13	-3.15899e-14	-7.1285e-16	-9.64921e-16
	0.01394	8.96252e-13	4.28711e-20	0.01744	1.27622e-11	-1.19372e-19	-9.64921e-16				0.01487	0.01613	1.16198e-09	-2.58027e-13	-2.42491e-14	-6.47562e-16	-8.20438e-16
	0.01487	3.5781e-12	3.52529e-20	0.01613	1.37343e-11	-8.84001e-20	-8.20438e-16				0.0158	0.01483	7.39634e-10	-2.35946e-13	-1.69154e-14	-5.82338e-16	-6.76095e-16
	0.0158	6.25683e-12	2.76436e-20	0.01483	1.47055e-11	-5.74586e-20	-6.76095e-16				0.01673	0.01354	3.17713e-10	-2.13886e-13	-9.58881e-15	-5.17177e-16	-5.31891e-16
	0.01673	8.93243e-12	2.00431e-20	0.01354	1.56756e-11	-2.65472e-20	-5.31891e-16				0.01766	0.01224	-1.03788e-10	-1.91847e-13	-2.26937e-15	-4.52079e-16	-3.87828e-16
	0.01766	1.16049e-11	1.24515e-20	0.01224	1.66449e-11	4.33391e-21	-3.87828e-16				0.01859	0.01094	-5.24867e-10	-1.6983e-13	5.04294e-15	-3.87044e-16	-2.43904e-16
	0.01859	1.42743e-11	4.86867e-21	0.01094	1.76131e-11	3.51849e-20	-2.43904e-16				0.01952	0.00965	-9.45526e-10	-1.47834e-13	1.23481e-14	-3.22073e-16	-1.00121e-16
	0.01952	1.69405e-11	-2.70527e-21	0.00965	1.85804e-11	6.60056e-20	-1.00121e-16				0.02045	0.0089	-8.02947e-10	-1.09494e-13	1.02215e-14	-2.64164e-16	-5.84735e-17
	0.02045	1.53903e-11	-3.20979e-21	0.0089	5.8926e-12	5.2683e-20	-5.84735e-17				0.02138	0.00815	-6.60565e-10	-7.12069e-14	8.09779e-15	-2.06334e-16	-1.68827e-17
	0.02138	1.38425e-11	-3.71352e-21	0.00815	-6.77787e-12	3.93785e-20	-1.68827e-17				0.02231	0.00739	-5.18379e-10	-3.29717e-14	5.97695e-15	-1.48582e-16	2.46515e-17
	0.02231	1.22971e-11	-4.21645e-21	0.00739	-1.9431e-11	2.60922e-20	2.46515e-17				0.02324	0.00664	-3.76389e-10	5.21123e-15	3.85901e-15	-9.09092e-17	6.6129e-17
	0.02324	1.07542e-11	-4.7186e-21	0.00664	-3.20668e-11	1.28241e-20	6.6129e-17				0.02417	0.0059	-2.34594e-10	4.3342e-14	1.74395e-15	-3.33148e-17	1.0755e-16
	0.02417	9.21358e-12	-5.21996e-21	0.0059	-4.46852e-11	-4.25912e-22	1.0755e-16				0.0251	0.00515	-9.29963e-11	8.14205e-14	-3.6822e-16	2.42009e-17	1.48914e-16
	0.0251	7.67539e-12	-5.72052e-21	0.00515	-5.72863e-11	-1.36577e-20	1.48914e-16				0.02603	0.0044	4.84059e-11	1.19447e-13	-2.4775e-15	8.1638e-17	1.90222e-16
	0.02603	6.1396e-12	-6.2203e-21	0.0044	-6.987e-11	-2.68713e-20	1.90222e-16				0.02696	0.00399	5.78897e-11	9.59393e-14	-2.09758e-15	7.23501e-17	1.48375e-16
	0.02696	-8.39975e-12	-4.53817e-21	0.00399	-7.5118e-11	-2.18857e-20	1.48375e-16				0.02789	0.00357	6.73566e-11	7.2473e-14	-1.71832e-15	6.30784e-17	1.06602e-16
	0.02789	-2.29107e-11	-2.85932e-21	0.00357	-8.03566e-11	-1.69089e-20	1.06602e-16				0.02882	0.00316	7.68066e-11	4.90479e-14	-1.33973e-15	5.38229e-17	6.49015e-17
	0.02882	-3.73932e-11	-1.18375e-21	0.00316	-8.55859e-11	-1.19408e-20	6.49015e-17				0.02975	0.00275	8.62398e-11	2.5664e-14	-9.61797e-16	4.45836e-17	2.32747e-17
	0.02975	-5.18474e-11	4.88553e-22	0.00275	-9.08057e-11	-6.9815e-21	2.32747e-17				0.03068	0.00234	9.56561e-11	2.32125e-15	-5.84532e-16	3.53605e-17	-1.82787e-17
	0.03068	-6.62731e-11	2.15758e-21	0.00234	-9.60162e-11	-2.03097e-21	-1.82787e-17				0.03161	0.00192	1.05056e-10	-2.09803e-14	-2.07931e-16	2.61536e-17	-5.97589e-17
	0.03161	-8.06705e-11	3.82333e-21	0.00192	-1.01217e-10	2.91079e-21	-5.97589e-17				0.03254	0.00151	1.14438e-10	-4.42407e-14	1.68006e-16	1.69629e-17	-1.01166e-16
	0.03254	-9.50395e-11	5.4858e-21	0.00151	-1.06409e-10	7.84379e-21	-1.01166e-16				0.03347	0.00132	9.03195e-11	-3.66676e-14	1.532e-16	1.19549e-17	-8.09927e-17
	0.03347	-8.86905e-11	4.38694e-21	0.00132	-4.06985e-11	6.7015e-21	-8.09927e-17				0.0344	0.00112	6.62529e-11	-2.91108e-14	1.38427e-16	6.95778e-18	-6.0863e-17
	0.0344	-8.23563e-11	3.29065e-21	0.00112	2.48695e-11	5.56168e-21	-6.0863e-17				0.03533	0.000921342	4.22383e-11	-2.15703e-14	1.23684e-16	1.9714e-18	-4.07767e-17
	0.03533	-7.60368e-11	2.19693e-21	0.000921342	9.0295e-11	4.42432e-21	-4.07767e-17				0.03626	0.000724761	1.82757e-11	-1.4046e-14	1.08973e-16	-3.00419e-18	-2.07338e-17
	0.03626	-6.97319e-11	1.10578e-21	0.000724761	1.55578e-10	3.28943e-21	-2.07338e-17				0.03718	0.00052862	-5.6348e-12	-6.53803e-15	9.42943e-17	-7.969e-18	-7.34231e-19
	0.03718	-6.34417e-11	1.72041e-23	0.00052862	2.20719e-10	2.15699e-21	-7.34231e-19				0.03811	0.000332918	-2.94933e-11	9.53706e-16	7.96467e-17	-1.2923e-17	1.92219e-17
	0.03811	-5.71661e-11	-1.0688e-21	0.000332918	2.85717e-10	1.02702e-21	1.92219e-17				0.03904	0.000137655	-5.32999e-11	8.42918e-15	6.50308e-17	-1.78662e-17	3.91348e-17
	0.03904	-5.09053e-11	-2.15224e-21	0.000137655	3.50572e-10	-1.00483e-22	3.91348e-17				0.03997	8.50689e-05	-4.45589e-11	7.36576e-15	5.42231e-17	-1.41317e-17	3.2e-17
	0.03997	2.58575e-11	-1.75142e-21	8.50689e-05	3.97913e-10	-1.1543e-22	3.2e-17				0.0409	3.26204e-05	-3.58402e-11	6.30505e-15	4.34429e-17	-1.04067e-17	2.48835e-17
	0.0409	1.02409e-10	-1.3517e-21	3.26204e-05	4.45131e-10	-1.30338e-22	2.48835e-17				0.04183	-1.96906e-05	-2.71439e-11	5.24705e-15	3.26903e-17	-6.69125e-18	1.77853e-17
	0.04183	1.78748e-10	-9.53079e-22	-1.96906e-05	4.92224e-10	-1.45208e-22	1.77853e-17				0.04276	-7.18641e-05	-1.84699e-11	4.19176e-15	2.19653e-17	-2.98535e-18	1.07053e-17
	0.04276	2.54876e-10	-5.55553e-22	-7.18641e-05	5.39195e-10	-1.60038e-22	1.07053e-17				0.04369	-0.0001239	-9.81816e-12	3.13917e-15	1.12679e-17	7.10994e-19	3.64349e-18
	0.04369	3.30792e-10	-1.59126e-22	-0.0001239	5.86041e-10	-1.74829e-22	3.64349e-18				0.04462	-0.000175799	-1.18876e-12	2.08929e-15	5.98105e-19	4.39779e-18	-3.40005e-18
	0.04462	4.06497e-10	2.36204e-22	-0.000175799	6.32764e-10	-1.89582e-22	-3.40005e-18				0.04555	-0.00022756	7.41832e-12	1.04212e-15	-1.00441e-17	8.07503e-18	-1.04254e-17
	0.04555	4.8199e-10	6.30435e-22	-0.00022756	6.79364e-10	-2.04295e-22	-1.04254e-17				0.04648	-0.000210143	6.90644e-12	6.48473e-16	-1.0232e-17	6.74838e-18	-8.68396e-18
	0.04648	4.81032e-10	5.03718e-22	-0.000210143	3.6721e-10	-1.63982e-22	-8.68396e-18				0.04741	-0.000192777	6.39605e-12	2.56001e-16	-1.04193e-17	5.42566e-18	-6.94773e-18
	0.04741	4.80074e-10	3.774e-22	-0.000192777	5.59938e-11	-1.23789e-22	-6.94773e-18				0.04834	-0.000175463	5.88717e-12	-1.35297e-16	-1.06059e-17	4.10687e-18	-5.21666e-18
	0.04834	4.79117e-10	2.51482e-22	-0.000175463	-2.54286e-10	-8.37172e-23	-5.21666e-18				0.04927	-0.000158201	5.37978e-12	-5.25423e-16	-1.0792e-17	2.79203e-18	-3.49077e-18
	0.04927	4.78161e-10	1.25963e-22	-0.000158201	-5.63629e-10	-4.37654e-23	-3.49077e-18				0.0502	-0.00014099	4.87388e-12	-9.14376e-16	-1.09774e-17	1.48112e-18	-1.77004e-18
	0.0502	4.77206e-10	8.42396e-25	-0.00014099	-8.72035e-10	-3.93406e-24	-1.77004e-18				0.05113	-0.000123831	4.36949e-12	-1.30216e-15	-1.11623e-17	1.74148e-19	-5.44869e-20
	0.05113	4.76251e-10	-1.23879e-22	-0.000123831	-1.17951e-09	3.57768e-23	-5.44869e-20				0.05206	-0.000106723	3.86659e-12	-1.68876e-15	-1.13465e-17	-1.12888e-18	1.6559e-18
	0.05206	4.75296e-10	-2.482e-22	-0.000106723	-1.48604e-09	7.53673e-23	1.6559e-18				0.05299	-8.9135e-05	2.89407e-12	-1.32039e-15	-8.20509e-18	-1.11463e-18	1.3814e-18
	0.05299	9.55694e-11	-2.10581e-22	-8.9135e-05	-1.87028e-09	4.37121e-23	1.3814e-18				0.05392	-7.16064e-05	1.92486e-12	-9.53265e-16	-5.07436e-18	-1.10041e-18	1.10784e-18
	0.05392	-2.82793e-10	-1.73095e-22	-7.16064e-05	-2.25319e-09	1.21655e-23	1.10784e-18				0.05485	-5.41373e-05	9.58945e-13	-5.87394e-16	-1.95434e-18	-1.08623e-18	8.35203e-19
	0.05485	-6.59791e-10	-1.35743e-22	-5.41373e-05	-2.63477e-09	-1.92723e-23	8.35203e-19				0.05578	-3.67278e-05	-3.66985e-15	-2.22774e-16	1.15499e-18	-1.0721e-18	5.63502e-19
	0.05578	-1.03542e-09	-9.85244e-23	-3.67278e-05	-3.01501e-09	-5.06015e-23	5.63502e-19				0.05671	-1.93777e-05	-9.62985e-13	1.40594e-16	4.25361e-18	-1.05801e-18	2.92734e-19
	0.05671	-1.40969e-09	-6.14402e-23	-1.93777e-05	-3.39393e-09	-8.1822e-23	2.92734e-19				0.05764	-2.08716e-06	-1.919e-12	5.0271e-16	7.34152e-18	-1.04396e-18	2.28974e-20
	0.05764	-1.7826e-09	-2.44898e-23	-2.08716e-06	-3.7715e-09	-1.12934e-22	2.28974e-20				0.05857	1.51439e-05	-2.87172e-12	8.63575e-16	1.04187e-17	-1.02995e-18	-2.46007e-19
	0.05857	-2.15414e-09	1.23268e-23	1.51439e-05	-4.14774e-09	-1.43937e-22	-2.46007e-19				0.0595	1.67076e-05	-2.32438e-12	6.94279e-16	8.1017e-18	-7.93114e-19	-2.20086e-19
	0.0595	-2.3654e-09	1.15724e-23	1.67076e-05	-2.9211e-09	-1.2726e-22	-2.20086e-19				0.06043	1.82652e-05	-1.77913e-12	5.25632e-16	5.79356e-18	-5.57184e-19	-1.94263e-19
	0.06043	-2.5758e-09	1.0821e-23	1.82652e-05	-1.6992e-09	-1.10648e-22	-1.94263e-19				0.06136	1.98166e-05	-1.23597e-12	3.57634e-16	3.49433e-18	-3.22165e-19	-1.68539e-19
	0.06136	-2.78532e-09	1.00725e-23	1.98166e-05	-4.82054e-10	-9.40992e-23	-1.68539e-19				0.06228	2.1362e-05	-6.94902e-13	1.90286e-16	1.204e-18	-8.80571e-20	-1.42914e-19
	0.06228	-2.99397e-09	9.32694e-24	2.1362e-05	7.30339e-10	-7.76145e-23	-1.42914e-19				0.06321	2.29013e-05	-1.55925e-13	2.3586e-17	-1.07742e-18	1.4514e-19	-1.17388e-19
	0.06321	-3.20175e-09	8.58435e-24	2.29013e-05	1.93798e-09	-6.11938e-23	-1.17388e-19				0.06414	2.44344e-05	3.80962e-13	-1.42465e-16	-3.34994e-18	3.77426e-19	-9.19606e-20
	0.06414	-3.40865e-09	7.84472e-24	2.44344e-05	3.14087e-09	-4.4837e-23	-9.19606e-20				0.06507	2.59615e-05	9.15758e-13	-3.07866e-16	-5.61356e-18	6.088e-19	-6.66318e-20
	0.06507	-3.61469e-09	7.10803e-24	2.59615e-05	4.339e-09	-2.85441e-23	-6.66318e-20				0.066	2.26825e-05	7.70773e-13	-2.50946e-16	-4.52727e-18	4.72463e-19	-4.93615e-20
	0.066	-1.95048e-09	8.21975e-24	2.26825e-05	9.0589e-09	-2.06371e-23	-4.93615e-20				0.06693	1.94172e-05	6.26406e-13	-1.9427e-16	-3.44565e-18	3.36712e-19	-3.21657e-20
	0.06693	-2.93736e-10	9.32638e-24	1.94172e-05	1.37581e-08	-1.27643e-23	-3.21657e-20				0.06786	1.61657e-05	4.82656e-13	-1.37838e-16	-2.3687e-18	2.01548e-19	-1.50444e-20
	0.06786	1.35555e-09	1.04279e-23	1.61657e-05	1.84367e-08	-4.92581e-24	-1.50444e-20				0.06879	1.2928e-05	3.39524e-13	-8.165e-17	-1.29641e-18	6.69709e-20	2.00248e-21
	0.06879	2.99737e-09	1.15244e-23	1.2928e-05	2.30946e-08	2.8784e-24	2.00248e-21				0.06972	9.70403e-06	1.97009e-13	-2.57059e-17	-2.2879e-19	-6.70195e-20	1.89749e-20
	0.06972	4.63173e-09	1.26158e-23	9.70403e-06	2.77318e-08	1.06483e-23	1.89749e-20				0.07065	6.49384e-06	5.51117e-14	2.99942e-17	8.34168e-19	-2.00423e-19	3.58729e-20
	0.07065	6.25862e-09	1.37021e-23	6.49384e-06	3.23484e-08	1.8384e-23	3.58729e-20				0.07158	3.29742e-06	-8.61682e-14	8.54503e-17	1.89246e-18	-3.3324e-19	5.26964e-20
	0.07158	7.87806e-09	1.47833e-23	3.29742e-06	3.69443e-08	2.60854e-23	5.26964e-20				0.07251	2.12804e-06	-8.49631e-14	7.03839e-17	1.53753e-18	-2.57806e-19	4.95316e-20
	0.07251	1.3219e-08	1.30657e-23	2.12804e-06	4.8774e-08	2.48292e-23	4.95316e-20				0.07344	9.64149e-07	-8.37628e-14	5.53891e-17	1.1843e-18	-1.82734e-19	4.63816e-20
	0.07344	1.85331e-08	1.13565e-23	9.64149e-07	6.05459e-08	2.35789e-23	4.63816e-20				0.07437	-1.94254e-07	-8.25673e-14	4.04659e-17	8.32755e-19	-1.08022e-19	4.32462e-20
	0.07437	2.38205e-08	9.65565e-24	-1.94254e-07	7.22597e-08	2.23344e-23	4.32462e-20				0.0753	-1.34717e-06	-8.13766e-14	2.56145e-17	4.82904e-19	-3.36705e-20	4.01255e-20
	0.0753	2.90812e-08	7.96319e-24	-1.34717e-06	8.39157e-08	2.10957e-23	4.01255e-20				0.07623	-2.49459e-06	-8.01906e-14	1.08347e-17	1.34745e-19	4.032e-20	3.70195e-20
	0.07623	3.43151e-08	6.27912e-24	-2.49459e-06	9.55137e-08	1.98627e-23	3.70195e-20				0.07716	-3.63653e-06	-7.90095e-14	-3.87348e-18	-2.11721e-19	1.1395e-19	3.39282e-20
	0.07716	3.95223e-08	4.60343e-24	-3.63653e-06	1.07054e-07	1.86356e-23	3.39282e-20				0.07809	-4.77298e-06	-7.78331e-14	-1.851e-17	-5.56496e-19	1.87219e-19	3.08516e-20
	0.07809	4.47027e-08	2.93614e-24	-4.77298e-06	1.18536e-07	1.74142e-23	3.08516e-20				0.07902	-4.31731e-06	-5.8648e-14	-1.55031e-17	-4.44629e-19	1.55944e-19	2.55528e-20
	0.07902	5.76572e-08	2.01341e-24	-4.31731e-06	1.48126e-07	1.5225e-23	2.55528e-20				0.07995	-3.86394e-06	-3.95635e-14	-1.2512e-17	-3.33351e-19	1.24833e-19	2.02818e-20
	0.07995	7.05398e-08	1.09572e-24	-3.86394e-06	1.77556e-07	1.30474e-23	2.02818e-20				0.08088	-3.41288e-06	-2.05795e-14	-9.53661e-18	-2.22663e-19	9.38862e-20	1.50388e-20
	0.08088	8.33506e-08	1.83051e-25	-3.41288e-06	2.06825e-07	1.08812e-23	1.50388e-20				0.08181	-2.96413e-06	-1.69611e-15	-6.57703e-18	-1.12565e-19	6.31043e-20	9.8236e-21
	0.08181	9.60894e-08	-7.24586e-25	-2.96413e-06	2.35933e-07	8.72653e-24	9.8236e-21				0.08274	-2.51768e-06	1.70868e-14	-3.63321e-18	-3.05587e-21	3.24868e-20	4.63633e-21
	0.08274	1.08756e-07	-1.62719e-24	-2.51768e-06	2.6488e-07	6.58338e-24	4.63633e-21				0.08367	-2.07354e-06	3.57691e-14	-7.05156e-19	1.05864e-19	2.03373e-21	-5.23055e-22
	0.08367	1.21351e-07	-2.52477e-24	-2.07354e-06	2.93667e-07	4.45176e-24	-5.23055e-22				0.0846	-1.6317e-06	5.43509e-14	2.20713e-18	2.14194e-19	-2.82548e-20	-5.65455e-21
	0.0846	1.33874e-07	-3.41732e-24	-1.6317e-06	3.22292e-07	2.33164e-24	-5.65455e-21				0.08553	-1.28089e-06	4.3533e-14	1.93455e-18	1.79767e-19	-2.38653e-20	-5.73748e-21
	0.08553	1.65638e-07	-3.19029e-24	-1.28089e-06	3.97285e-07	1.18083e-24	-5.73748e-21				0.08645	-9.32052e-07	3.27773e-14	1.66353e-18	1.45539e-19	-1.95011e-20	-5.81983e-21
	0.08645	1.97207e-07	-2.96456e-24	-9.32052e-07	4.71829e-07	3.67909e-26	-5.81983e-21				0.08738	-5.85188e-07	2.20836e-14	1.39407e-18	1.11509e-19	-1.51622e-20	-5.9016e-21
	0.08738	2.28583e-07	-2.74015e-24	-5.85188e-07	5.45923e-07	-1.10048e-24	-5.9016e-21				0.08831	-2.40299e-07	1.14521e-14	1.12617e-18	7.76783e-20	-1.08486e-20	-5.98278e-21
	0.08831	2.59764e-07	-2.51704e-24	-2.40299e-07	6.19568e-07	-2.23099e-24	-5.98278e-21				0.08924	1.02617e-07	8.82617e-16	8.59828e-19	4.40459e-20	-6.56041e-21	-6.06337e-21
	0.08924	2.90751e-07	-2.29524e-24	1.02617e-07	6.92764e-07	-3.35473e-24	-6.06337e-21				0.09017	4.4356e-07	-9.62474e-15	5.9505e-19	1.06122e-20	-2.29752e-21	-6.14338e-21
	0.09017	3.21544e-07	-2.07474e-24	4.4356e-07	7.6551e-07	-4.4717e-24	-6.14338e-21				0.0911	7.82528e-07	-2.007e-14	3.31834e-19	-2.2623e-20	1.94004e-21	-6.2228e-21
	0.0911	3.52143e-07	-1.85556e-24	7.82528e-07	8.37807e-07	-5.58191e-24	-6.2228e-21				0.09203	7.36215e-07	-1.65255e-14	2.51393e-19	-2.08809e-20	1.56686e-22	-5.84138e-21
	0.09203	4.31053e-07	-1.56078e-24	7.36215e-07	1.0269e-06	-5.03794e-24	-5.84138e-21				0.09296	6.90174e-07	-1.30033e-14	1.71462e-19	-1.91495e-20	-1.6152e-21	-5.46229e-21
	0.09296	5.09434e-07	-1.26791e-24	6.90174e-07	1.21475e-06	-4.49737e-24	-5.46229e-21				0.09389	6.44407e-07	-9.50322e-15	9.20422e-20	-1.7429e-20	-3.37563e-21	-5.08554e-21
	0.09389	5.87287e-07	-9.76944e-25	6.44407e-07	1.40135e-06	-3.96023e-24	-5.08554e-21				0.09482	5.98913e-07	-6.02539e-15	1.31327e-20	-1.57192e-20	-5.12459e-21	-4.71112e-21
	0.09482	6.64611e-07	-6.87884e-25	5.98913e-07	1.58671e-06	-3.42649e-24	-4.71112e-21				0.09575	5.53693e-07	-2.56978e-15	-6.52663e-20	-1.40201e-20	-6.86209e-21	-4.33903e-21
	0.09575	7.41407e-07	-4.0073e-25	5.53693e-07	1.77082e-06	-2.89617e-24	-4.33903e-21				0.09668	5.08746e-07	8.63614e-16	-1.43155e-19	-1.23318e-20	-8.58813e-21	-3.96927e-21
	0.09668	8.17674e-07	-1.15481e-25	5.08746e-07	1.95369e-06	-2.36926e-24	-3.96927e-21				0.09761	4.64073e-07	4.2748e-15	-2.20533e-19	-1.06543e-20	-1.03027e-20	-3.60184e-21
	0.09761	8.93413e-07	1.67862e-25	4.64073e-07	2.13531e-06	-1.84576e-24	-3.60184e-21				0.09854	3.79901e-07	3.66923e-15	-1.72468e-19	-1.01599e-20	-8.68932e-21	-2.80702e-21
	0.09854	1.08819e-06	2.32193e-25	3.79901e-07	2.60595e-06	-1.47251e-24	-2.80702e-21				0.09947	2.9629e-07	3.06779e-15	-1.24736e-19	-9.66875e-21	-7.08706e-21	-2.01771e-21
	0.09947	1.28154e-06	2.96055e-25	2.9629e-07	3.07319e-06	-1.10186e-24	-2.01771e-21				0.1004	2.1324e-07	2.47046e-15	-7.73365e-20	-9.18082e-21	-5.49593e-21	-1.23392e-21
	0.1004	1.47347e-06	3.5945e-25	2.1324e-07	3.53703e-06	-7.33815e-25	-1.23392e-21				0.10133	1.30751e-07	1.87726e-15	-3.02696e-20	-8.6961e-21	-3.91592e-21	-4.55652e-22
	0.10133	1.66397e-06	4.22377e-25	1.30751e-07	3.99748e-06	-3.68372e-25	-4.55652e-22				0.10226	4.88223e-08	1.28817e-15	1.64647e-20	-8.2146e-21	-2.34704e-21	3.17093e-22
	0.10226	1.85304e-06	4.84836e-25	4.88223e-08	4.45454e-06	-5.53265e-27	3.17093e-22				0.10319	-3.25456e-08	7.03206e-16	6.28664e-20	-7.73633e-21	-7.89293e-22	1.08432e-21
	0.10319	2.04069e-06	5.46828e-25	-3.25456e-08	4.9082e-06	3.54704e-25	1.08432e-21				0.10412	-1.13353e-07	1.2236e-16	1.08936e-19	-7.26127e-21	7.57332e-22	1.84602e-21
	0.10412	2.22691e-06	6.08351e-25	-1.13353e-07	5.35847e-06	7.12337e-25	1.84602e-21				0.10505	-1.12572e-07	1.54286e-17	8.49213e-20	-5.98556e-21	9.2987e-22	1.73011e-21
	0.10505	2.70012e-06	5.37464e-25	-1.12572e-07	6.50871e-06	7.19231e-25	1.73011e-21				0.10598	-1.11794e-07	-9.06932e-17	6.10882e-20	-4.71944e-21	1.10106e-21	1.61504e-21
	0.10598	3.16955e-06	4.67115e-25	-1.11794e-07	7.64988e-06	7.26051e-25	1.61504e-21				0.10691	-1.11019e-07	-1.96005e-16	3.74361e-20	-3.46292e-21	1.27089e-21	1.50081e-21
	0.10691	3.6352e-06	3.97303e-25	-1.11019e-07	8.78197e-06	7.32795e-25	1.50081e-21				0.10784	-1.10247e-07	-3.00508e-16	1.39652e-20	-2.216e-21	1.43938e-21	1.38741e-21
	0.10784	4.09707e-06	3.28029e-25	-1.10247e-07	9.905e-06	7.39465e-25	1.38741e-21				0.10877	-1.09477e-07	-4.042e-16	-9.32466e-21	-9.78677e-22	1.60651e-21	1.27486e-21
	0.10877	4.55516e-06	2.59293e-25	-1.09477e-07	1.10189e-05	7.4606e-25	1.27486e-21				0.1097	-1.0871e-07	-5.07083e-16	-3.24334e-20	2.49044e-22	1.7723e-21	1.16314e-21
	0.1097	5.00947e-06	1.91094e-25	-1.0871e-07	1.21238e-05	7.52581e-25	1.16314e-21				0.11063	-1.07945e-07	-6.09156e-16	-5.5361e-20	1.46717e-21	1.93673e-21	1.05226e-21
	0.11063	5.45999e-06	1.23433e-25	-1.07945e-07	1.32196e-05	7.59027e-25	1.05226e-21				0.11155	-8.98537e-08	-4.69747e-16	-4.62744e-20	1.61566e-21	1.7396e-21	8.9492e-22
	0.11155	6.5888e-06	8.61173e-26	-8.98537e-08	1.59752e-05	6.43727e-25	8.9492e-22				0.11248	-7.19037e-08	-3.31472e-16	-3.72619e-20	1.76287e-21	1.54406e-21	7.38862e-22
	0.11248	7.70778e-06	4.91162e-26	-7.19037e-08	1.8707e-05	5.29375e-25	7.38862e-22				0.11341	-5.40954e-08	-1.94331e-16	-2.83234e-20	1.90877e-21	1.3501e-21	5.84089e-22
	0.11341	8.81693e-06	1.24292e-26	-5.40954e-08	2.14151e-05	4.15969e-25	5.84089e-22				0.11434	-3.64287e-08	-5.83236e-17	-1.9459e-20	2.05338e-21	1.15773e-21	4.306e-22
	0.11434	9.91624e-06	-2.39437e-26	-3.64287e-08	2.40994e-05	3.03511e-25	4.306e-22				0.11527	-1.89036e-08	7.655e-17	-1.06686e-20	2.19669e-21	9.66945e-22	2.78395e-22
	0.11527	1.10057e-05	-6.00025e-26	-1.89036e-08	2.67599e-05	1.92e-25	2.78395e-22				0.1162	-1.52006e-09	2.1029e-16	-1.95235e-21	2.3387e-21	7.77748e-22	1.27475e-22
	0.1162	1.20853e-05	-9.57472e-26	-1.52006e-09	2.93968e-05	8.14364e-26	1.27475e-22				0.11713	1.57218e-08	3.42896e-16	6.68986e-21	2.47942e-21	5.90138e-22	-2.21605e-23
	0.11713	1.31551e-05	-1.31178e-25	1.57218e-08	3.20098e-05	-2.81804e-26	-2.21605e-23				0.11806	1.69176e-08	2.73752e-16	5.86349e-21	2.14264e-21	4.41567e-22	-6.96502e-23
	0.11806	1.57941e-05	-1.21075e-25	1.69176e-08	3.84723e-05	-5.44897e-26	-6.96502e-23				0.11899	1.81023e-08	2.05217e-16	5.04438e-21	1.80883e-21	2.9433e-22	-1.16705e-22
	0.11899	1.8408e-05	-1.1106e-25	1.81023e-08	4.4874e-05	-8.05556e-26	-1.16705e-22				0.11992	1.92761e-08	1.37291e-16	4.23251e-21	1.47798e-21	1.48427e-22	-1.63324e-22
	0.11992	2.09969e-05	-1.01133e-25	1.92761e-08	5.12149e-05	-1.06378e-25	-1.63324e-22				0.12085	2.04389e-08	6.99746e-17	3.4279e-21	1.15012e-21	3.85745e-24	-2.09508e-22
	0.12085	2.35607e-05	-9.12939e-26	2.04389e-08	5.74949e-05	-1.31958e-25	-2.09508e-22				0.12178	2.15907e-08	3.26732e-18	2.63053e-21	8.2522e-22	-1.39379e-22	-2.55256e-22
	0.12178	2.60994e-05	-8.15434e-26	2.15907e-08	6.37141e-05	-1.57293e-25	-2.55256e-22				0.12271	2.27314e-08	-6.28307e-17	1.84042e-21	5.03296e-22	-2.81281e-22	-3.00569e-22
	0.12271	2.86131e-05	-7.18809e-26	2.27314e-08	6.98725e-05	-1.82386e-25	-3.00569e-22				0.12364	2.38612e-08	-1.28319e-16	1.05755e-21	1.84344e-22	-4.2185e-22	-3.45447e-22
	0.12364	3.11017e-05	-6.23067e-26	2.38612e-08	7.59701e-05	-2.07235e-25	-3.45447e-22				0.12457	1.99332e-08	-1.04223e-16	1.28362e-21	6.59686e-23	-3.95012e-22	-3.01338e-22
	0.12457	3.71182e-05	-4.95953e-26	1.99332e-08	9.07391e-05	-1.80049e-25	-3.01338e-22				0.1255	1.60412e-08	-8.03558e-17	1.50739e-21	-5.12392e-23	-3.6842e-22	-2.57652e-22
	0.1255	4.30724e-05	-3.70091e-26	1.60412e-08	0.000105356	-1.53126e-25	-2.57652e-22				0.12643	1.21852e-08	-5.67191e-17	1.72887e-21	-1.67279e-22	-3.42074e-22	-2.14388e-22
	0.12643	4.89642e-05	-2.4548e-26	1.21852e-08	0.000119822	-1.26464e-25	-2.14388e-22				0.12736	8.36527e-09	-3.33124e-17	1.94806e-21	-2.82152e-22	-3.15975e-22	-1.71546e-22
	0.12736	5.47938e-05	-1.22121e-26	8.36527e-09	0.000134135	-1.00064e-25	-1.71546e-22				0.12829	4.58134e-09	-1.01359e-17	2.16496e-21	-3.95856e-22	-2.90122e-22	-1.29127e-22
	0.12829	6.05611e-05	-1.21027e-30	4.58134e-09	0.000148297	-7.39268e-26	-1.29127e-22				0.12922	8.33424e-10	1.28106e-17	2.37956e-21	-5.08393e-22	-2.64516e-22	-8.71298e-23
	0.12922	6.62661e-05	1.20845e-26	8.33424e-10	0.000162306	-4.80516e-26	-8.71298e-23				0.13015	-2.87847e-09	3.5527e-17	2.59187e-21	-6.19762e-22	-2.39156e-22	-4.5555e-23
	0.13015	7.19089e-05	2.40452e-26	-2.87847e-09	0.000176164	-2.24385e-26	-4.5555e-23				0.13108	-3.21648e-09	2.92205e-17	2.08991e-21	-5.50638e-22	-1.91734e-22	-2.61004e-23
	0.13108	8.52459e-05	2.33273e-26	-3.21648e-09	0.000208945	-1.13978e-26	-2.61004e-23				0.13201	-3.55087e-09	2.29792e-17	1.59323e-21	-4.82227e-22	-1.44813e-22	-6.85412e-24
	0.13201	9.84322e-05	2.26159e-26	-3.55087e-09	0.000241357	-4.76381e-28	-6.85412e-24				0.13294	-3.88166e-09	1.68032e-17	1.10181e-21	-4.14529e-22	-9.83917e-23	1.21837e-23
	0.13294	0.000111468	2.19109e-26	-3.88166e-09	0.000273401	1.03258e-26	1.21837e-23				0.13387	-4.20883e-09	1.06924e-17	6.15663e-22	-3.47542e-22	-5.24705e-23	3.10131e-23
	0.13387	0.000124353	2.12124e-26	-4.20883e-09	0.000305076	2.10088e-26	3.10131e-23				0.1348	-4.5324e-09	4.64688e-18	1.34783e-22	-2.81268e-22	-7.04942e-24	4.96342e-23
	0.1348	0.000137087	2.05203e-26	-4.5324e-09	0.000336383	3.15725e-26	4.96342e-23				0.13573	-4.85235e-09	-1.33341e-18	-3.40829e-22	-2.15707e-22	3.78715e-23	6.80468e-23
	0.13573	0.000149671	1.98347e-26	-4.85235e-09	0.000367322	4.2017e-26	6.80468e-23				0.13665	-5.16869e-09	-7.24844e-18	-8.11173e-22	-1.50857e-22	8.22922e-23	8.6251e-23
	0.13665	0.000162104	1.91555e-26	-5.16869e-09	0.000397892	5.23422e-26	8.6251e-23				0.13758	-4.26751e-09	-6.03586e-18	-7.79685e-22	-1.06064e-22	8.12435e-23	7.69117e-23
	0.13758	0.000190897	1.57402e-26	-4.26751e-09	0.000468681	4.61262e-26	7.69117e-23				0.13851	-3.37604e-09	-4.83687e-18	-7.48512e-22	-6.17893e-23	8.02015e-23	6.76768e-23
	0.13851	0.000219334	1.23643e-26	-3.37604e-09	0.0005386	3.99805e-26	6.76768e-23				0.13944	-2.49426e-09	-3.65148e-18	-7.17653e-22	-1.80326e-23	7.91661e-23	5.85463e-23
	0.13944	0.000247416	9.02787e-27	-2.49426e-09	0.000607647	3.39051e-26	5.85463e-23				0.14037	-1.62219e-09	-2.47968e-18	-6.87109e-22	2.52059e-23	7.81375e-23	4.95204e-23
	0.14037	0.000275143	5.73089e-27	-1.62219e-09	0.000675823	2.79001e-26	4.95204e-23				0.1413	-7.59819e-10	-1.32148e-18	-6.56879e-22	6.79262e-23	7.71155e-23	4.05988e-23
	0.1413	0.000302514	2.47336e-27	-7.59819e-10	0.000743129	2.19654e-26	4.05988e-23				0.14223	9.28521e-11	-1.7687e-19	-6.26965e-22	1.10128e-22	7.61001e-23	3.17818e-23
	0.14223	0.000329529	-7.44741e-28	9.28521e-11	0.000809563	1.6101e-26	3.17818e-23				0.14316	9.35822e-10	9.54144e-19	-5.97364e-22	1.51812e-22	7.50915e-23	2.30691e-23
	0.14316	0.000356189	-3.9234e-27	9.35822e-10	0.000875126	1.0307e-26	2.30691e-23				0.14409	9.54198e-10	8.18844e-19	-4.9816e-22	1.37141e-22	6.16458e-23	1.65038e-23
	0.14409	0.000416883	-4.05944e-27	9.54198e-10	0.00102	6.93897e-27	1.65038e-23				0.14502	9.72285e-10	6.8518e-19	-4.0018e-22	1.22646e-22	4.83674e-23	1.00212e-23
	0.14502	0.000476756	-4.19339e-27	9.72285e-10	0.00117	3.6139e-27	1.00212e-23				0.14595	9.90082e-10	5.53153e-19	-3.03424e-22	1.08327e-22	3.52561e-23	3.62157e-24
	0.14595	0.000535809	-4.32523e-27	9.90082e-10	0.00132	3.3175e-28	3.62157e-24				0.14688	1.00759e-09	4.22764e-19	-2.07894e-22	9.41854e-23	2.23122e-23	-2.69525e-24
	0.14688	0.000594041	-4.45496e-27	1.00759e-09	0.00146	-2.90747e-27	-2.69525e-24				0.14781	1.02481e-09	2.94011e-19	-1.13587e-22	8.02198e-23	9.53541e-24	-8.92923e-24
	0.14781	0.000651453	-4.5826e-27	1.02481e-09	0.0016	-6.10376e-27	-8.92923e-24				0.14874	1.04173e-09	1.66894e-19	-2.05057e-23	6.64307e-23	-3.0741e-24	-1.50804e-23
	0.14874	0.000708045	-4.70813e-27	1.04173e-09	0.00174	-9.25713e-27	-1.50804e-23				0.14967	1.05837e-09	4.1415e-20	7.13513e-23	5.28181e-23	-1.55164e-23	-2.11486e-23
	0.14967	0.000763816	-4.83156e-27	1.05837e-09	0.00188	-1.23676e-26	-2.11486e-23				0.1506	8.49472e-10	2.92694e-20	8.78826e-23	3.96244e-23	-1.63469e-23	-1.91252e-23
	0.1506	0.00088889	-4.0061e-27	8.49472e-10	0.00218	-1.09481e-26	-1.91252e-23				0.15153	6.43232e-10	1.72878e-20	1.04175e-22	2.66115e-23	-1.71641e-23	-1.71282e-23
	0.15153	0.00101	-3.19189e-27	6.43232e-10	0.00249	-9.54756e-27	-1.71282e-23				0.15246	4.39648e-10	5.47015e-21	1.20228e-22	1.37791e-23	-1.79682e-23	-1.51577e-23
	0.15246	0.00113	-2.38894e-27	4.39648e-10	0.00279	-8.16599e-27	-1.51577e-23				0.15339	2.38721e-10	-6.18344e-21	1.36042e-22	1.12748e-24	-1.87589e-23	-1.32136e-23
	0.15339	0.00125	-1.59725e-27	2.38721e-10	0.00308	-6.80337e-27	-1.32136e-23				0.15432	4.04505e-11	-1.7673e-20	1.51618e-22	-1.13435e-23	-1.95364e-23	-1.12961e-23
	0.15432	0.00137	-8.16822e-28	4.04505e-11	0.00337	-5.45971e-27	-1.12961e-23				0.15525	-1.55163e-10	-2.89986e-20	1.66954e-22	-2.36339e-23	-2.03007e-23	-9.40502e-24
	0.15525	0.00149	-4.76518e-29	-1.55163e-10	0.00365	-4.13499e-27	-9.40502e-24				0.15618	-3.4812e-10	-4.01601e-20	1.82051e-22	-3.57436e-23	-2.10517e-23	-7.54043e-24
	0.15618	0.0016	7.1026e-28	-3.4812e-10	0.00393	-2.82923e-27	-7.54043e-24				0.15711	-3.22056e-10	-3.87877e-20	1.54917e-22	-3.26317e-23	-1.74133e-23	-5.65144e-24
	0.15711	0.00185	7.56769e-28	-3.22056e-10	0.00455	-1.9907e-27	-5.65144e-24				0.15804	-2.96332e-10	-3.74314e-20	1.28179e-22	-2.95636e-23	-1.38288e-23	-3.79081e-24
	0.15804	0.0021	8.02468e-28	-2.96332e-10	0.00516	-1.16492e-27	-3.79081e-24				0.15897	-2.70945e-10	-3.60914e-20	1.01837e-22	-2.65394e-23	-1.0298e-23	-1.95853e-24
	0.15897	0.00235	8.47356e-28	-2.70945e-10	0.00576	-3.51888e-28	-1.95853e-24				0.1599	-2.45898e-10	-3.47676e-20	7.58915e-23	-2.3559e-23	-6.82103e-24	-1.54617e-25
	0.1599	0.00259	8.91433e-28	-2.45898e-10	0.00635	4.48398e-28	-1.54617e-25				0.16082	-2.21189e-10	-3.346e-20	5.0342e-23	-2.06225e-23	-3.39786e-24	1.62094e-24
	0.16082	0.00282	9.347e-28	-2.21189e-10	0.00693	1.23594e-27	1.62094e-24				0.16175	-1.96818e-10	-3.21686e-20	2.51887e-23	-1.77298e-23	-2.84803e-26	3.36814e-24
	0.16175	0.00305	9.77156e-28	-1.96818e-10	0.0075	2.01072e-27	3.36814e-24				0.16268	-1.72786e-10	-3.08934e-20	4.31472e-25	-1.48809e-23	3.2871e-24	5.08698e-24
	0.16268	0.00328	1.0188e-27	-1.72786e-10	0.00806	2.77277e-27	5.08698e-24				0.16361	-1.31196e-10	-2.21843e-20	-6.02045e-24	-1.1318e-23	3.54331e-24	4.57234e-24
	0.16361	0.00378	8.34754e-28	-1.31196e-10	0.00928	2.41679e-27	4.57234e-24				0.16454	-9.02393e-11	-1.36158e-20	-1.23632e-23	-7.81357e-24	3.7947e-24	4.06575e-24
	0.16454	0.00427	6.53715e-28	-9.02393e-11	0.01048	2.06653e-27	4.06575e-24				0.16547	-4.99147e-11	-5.18799e-21	-1.85968e-23	-4.36757e-24	4.04124e-24	3.56719e-24
	0.16547	0.00475	4.75683e-28	-4.99147e-11	0.01166	1.72198e-27	3.56719e-24				0.1664	-1.02224e-11	3.09912e-21	-2.47212e-23	-9.8e-25	4.28295e-24	3.07668e-24
	0.1664	0.00522	3.00657e-28	-1.02224e-11	0.01281	1.38314e-27	3.07668e-24				0.16733	2.88375e-11	1.12455e-20	-3.07364e-23	2.34913e-24	4.51982e-24	2.5942e-24
	0.16733	0.00568	1.2864e-28	2.88375e-11	0.01395	1.05002e-27	2.5942e-24				0.16826	6.72651e-11	1.92513e-20	-3.66425e-23	5.61982e-24	4.75185e-24	2.11977e-24
	0.16826	0.00614	-4.03711e-29	6.72651e-11	0.01506	7.22613e-28	2.11977e-24				0.16919	1.0506e-10	2.71163e-20	-4.24394e-23	8.83207e-24	4.97905e-24	1.65337e-24
	0.16919	0.00658	-2.06375e-28	1.0506e-10	0.01615	4.00918e-28	1.65337e-24				0.17012	9.17994e-11	2.18841e-20	-3.60736e-23	7.95508e-24	4.03786e-24	1.19097e-24
	0.17012	0.00753	-2.02365e-28	9.17994e-11	0.01848	2.4328e-28	1.19097e-24				0.17105	7.87521e-11	1.67435e-20	-2.98196e-23	7.09304e-24	3.11351e-24	7.37001e-25
	0.17105	0.00847	-1.98395e-28	7.87521e-11	0.02077	8.85691e-29	7.37001e-25				0.17198	6.59182e-11	1.16944e-20	-2.36773e-23	6.24593e-24	2.20601e-24	2.91454e-25
	0.17198	0.00939	-1.94465e-28	6.59182e-11	0.02301	-6.32153e-29	2.91454e-25				0.17291	5.32979e-11	6.73696e-21	-1.76468e-23	5.41377e-24	1.31537e-24	-1.45667e-25
	0.17291	0.01028	-1.90574e-28	5.32979e-11	0.02521	-2.12073e-28	-1.45667e-25				0.17384	4.08912e-11	1.87106e-21	-1.1728e-23	4.59654e-24	4.4157e-25	-5.74362e-25
	0.17384	0.01116	-1.86721e-28	4.08912e-11	0.02735	-3.58004e-28	-5.74362e-25				0.17477	2.86979e-11	-2.90326e-21	-5.92098e-24	3.79425e-24	-4.15376e-25	-9.94632e-25
	0.17477	0.01202	-1.82909e-28	2.86979e-11	0.02945	-5.01008e-28	-9.94632e-25				0.1757	1.67182e-11	-7.58601e-21	-2.25729e-25	3.00689e-24	-1.25547e-24	-1.40647e-24
	0.1757	0.01286	-1.79135e-28	1.67182e-11	0.03151	-6.41086e-28	-1.40647e-24				0.17663	1.05956e-11	-5.85634e-21	1.24703e-24	2.13648e-24	-1.23678e-24	-1.22884e-24
	0.17663	0.01462	-1.41462e-28	1.05956e-11	0.03582	-5.41389e-28	-1.22884e-24				0.17756	4.58685e-12	-4.16037e-21	2.6892e-24	1.2836e-24	-1.21821e-24	-1.05462e-24
	0.17756	0.01635	-1.04543e-28	4.58685e-12	0.04003	-4.43659e-28	-1.05462e-24				0.17849	-1.30807e-12	-2.49811e-21	4.1008e-24	4.48259e-25	-1.19975e-24	-8.83812e-25
	0.17849	0.01803	-6.83789e-29	-1.30807e-12	0.04414	-3.47898e-28	-8.83812e-25				0.17942	-7.08916e-12	-8.69535e-22	5.48182e-24	-3.69543e-25	-1.18142e-24	-7.16427e-25
	0.17942	0.01968	-3.29686e-29	-7.08916e-12	0.04816	-2.54104e-28	-7.16427e-25				0.18035	-1.27564e-11	7.25337e-22	6.83227e-24	-1.16981e-24	-1.1632e-24	-5.5246e-25
	0.18035	0.02128	1.68739e-30	-1.27564e-11	0.05207	-1.62278e-28	-5.5246e-25				0.18128	-1.83099e-11	2.28651e-21	8.15213e-24	-1.95253e-24	-1.1451e-24	-3.9191e-25
	0.18128	0.02285	3.55892e-29	-1.83099e-11	0.05589	-7.24205e-29	-3.9191e-25				0.18221	-2.37495e-11	3.81399e-21	9.44142e-24	-2.71772e-24	-1.12713e-24	-2.34779e-25
	0.18221	0.02437	6.87367e-29	-2.37495e-11	0.05961	1.54694e-29	-2.34779e-25				0.18312	-1.97345e-11	2.85485e-21	7.72983e-24	-2.38644e-24	-8.79183e-25	-1.3632e-25
	0.18312	0.02748	6.13748e-29	-1.97345e-11	0.06719	3.37704e-29	-1.3632e-25				0.18404	-1.57985e-11	1.91632e-21	6.05511e-24	-2.06209e-24	-6.36682e-25	-4.00818e-26
	0.18404	0.03051	5.4166e-29	-1.57985e-11	0.07458	5.16386e-29	-4.00818e-26				0.18496	-1.19414e-11	9.98411e-22	4.41726e-24	-1.74468e-24	-3.99622e-25	5.39368e-26
	0.18496	0.03347	4.71102e-29	-1.19414e-11	0.08177	6.90739e-29	5.39368e-26				0.18588	-8.16326e-12	1.01113e-22	2.81627e-24	-1.4342e-24	-1.68004e-25	1.45736e-25
	0.18588	0.03634	4.02074e-29	-8.16326e-12	0.08876	8.60765e-29	1.45736e-25				0.18679	-4.46407e-12	-7.75571e-22	1.25214e-24	-1.13066e-24	5.81724e-26	2.35314e-25
	0.18679	0.03913	3.34578e-29	-4.46407e-12	0.09557	1.02646e-28	2.35314e-25				0.18771	-8.43815e-13	-1.63164e-21	-2.75114e-25	-8.34055e-25	2.78907e-25	3.22674e-25
	0.18771	0.04185	2.68611e-29	-8.43815e-13	0.10218	1.18783e-28	3.22674e-25				0.18863	2.6975e-12	-2.4671e-21	-1.76551e-24	-5.44386e-25	4.94201e-25	4.07813e-25
	0.18863	0.04449	2.04175e-29	2.6975e-12	0.10859	1.34487e-28	4.07813e-25				0.18952	3.09633e-12	-2.08946e-21	-1.97958e-24	-3.26295e-25	4.55362e-25	3.44448e-25
	0.18952	0.04965	1.42565e-29	3.09633e-12	0.12115	1.09137e-28	3.44448e-25				0.19041	3.48544e-12	-1.72034e-21	-2.18775e-24	-1.1353e-25	4.17349e-25	2.82558e-25
	0.19041	0.05467	8.24558e-30	3.48544e-12	0.13335	8.43912e-29	2.82558e-25				0.19129	3.86482e-12	-1.35973e-21	-2.39e-24	9.39096e-26	3.80161e-25	2.22142e-25
	0.19129	0.05955	2.38484e-30	3.86482e-12	0.1452	6.02509e-29	2.22142e-25				0.19218	4.23448e-12	-1.00763e-21	-2.58634e-24	2.96024e-25	3.43798e-25	1.632e-25
	0.19218	0.06427	-3.32574e-30	4.23448e-12	0.15668	3.67157e-29	1.632e-25				0.19307	4.59441e-12	-6.64048e-22	-2.77677e-24	4.92813e-25	3.08261e-25	1.05731e-25
	0.19307	0.06886	-8.88616e-30	4.59441e-12	0.16781	1.37855e-29	1.05731e-25				0.19396	4.94461e-12	-3.28975e-22	-2.96129e-24	6.84277e-25	2.7355e-25	4.9737e-26
	0.19396	0.07329	-1.42964e-29	4.94461e-12	0.17859	-8.53951e-30	4.9737e-26				0.19485	5.28509e-12	-2.41524e-24	-3.1399e-24	8.70415e-25	2.39664e-25	-4.78321e-27
	0.19485	0.07759	-1.95565e-29	5.28509e-12	0.18901	-3.02595e-29	-4.78321e-27				0.1957	4.25357e-12	1.33889e-23	-2.52459e-24	7.58264e-25	1.74334e-25	-2.37482e-26
	0.1957	0.08574	-1.64892e-29	4.25357e-12	0.20877	-2.92427e-29	-2.37482e-26				0.19655	3.24567e-12	2.87748e-23	-1.92489e-24	6.48862e-25	1.1071e-25	-4.219e-26
	0.19655	0.09363	-1.34994e-29	3.24567e-12	0.22791	-2.82428e-29	-4.219e-26				0.1974	2.2614e-12	4.37424e-23	-1.34077e-24	5.42209e-25	4.87898e-26	-6.01085e-26
	0.1974	0.10128	-1.05871e-29	2.2614e-12	0.24643	-2.72595e-29	-6.01085e-26				0.19825	1.30074e-12	5.82917e-23	-7.72259e-25	4.38304e-25	-1.14258e-26	-7.75039e-26
	0.19825	0.10866	-7.7522e-30	1.30074e-12	0.26432	-2.6293e-29	-7.75039e-26				0.1991	3.63694e-13	7.24228e-23	-2.19341e-25	3.37149e-25	-6.99369e-26	-9.4376e-26
	0.1991	0.11579	-4.99478e-30	3.63694e-13	0.2816	-2.53433e-29	-9.4376e-26				0.19995	-5.49729e-13	8.61355e-23	3.17982e-25	2.38743e-25	-1.26743e-25	-1.10725e-25
	0.19995	0.12267	-2.31483e-30	-5.49729e-13	0.29825	-2.44102e-29	-1.10725e-25				0.2008	-1.43953e-12	9.943e-23	8.39707e-25	1.43085e-25	-1.81846e-25	-1.26551e-25
	0.2008	0.12929	2.87658e-31	-1.43953e-12	0.31428	-2.3494e-29	-1.26551e-25				0.20161	-1.38624e-12	1.34935e-22	9.64707e-25	7.70324e-26	-1.64337e-25	-1.05352e-25
	0.20161	0.14168	9.4965e-31	-1.38624e-12	0.3442	-1.81227e-29	-1.05352e-25				0.20242	-1.33386e-12	1.69379e-22	1.08565e-24	1.28843e-26	-1.47271e-25	-8.4731e-26
	0.20242	0.15363	1.59156e-30	-1.33386e-12	0.37306	-1.29037e-29	-8.4731e-26				0.20323	-1.28239e-12	2.02762e-22	1.20253e-24	-4.93587e-26	-1.30649e-25	-6.4689e-26
	0.20323	0.16515	2.21339e-30	-1.28239e-12	0.40088	-7.83694e-30	-6.4689e-26				0.20404	-1.23183e-12	2.35082e-22	1.31535e-24	-1.09697e-25	-1.1447e-25	-4.52256e-26
	0.20404	0.17624	2.81515e-30	-1.23183e-12	0.42765	-2.9225e-30	-4.52256e-26				0.20485	-1.18218e-12	2.66342e-22	1.42411e-24	-1.6813e-25	-9.87338e-26	-2.63407e-26
	0.20485	0.1869	3.39682e-30	-1.18218e-12	0.45337	1.83965e-30	-2.63407e-26				0.20566	-1.13344e-12	2.96539e-22	1.52881e-24	-2.24657e-25	-8.34408e-26	-8.03433e-27
	0.20566	0.19712	3.95842e-30	-1.13344e-12	0.47804	6.44951e-30	-8.03433e-27				0.20647	-1.0856e-12	3.25675e-22	1.62944e-24	-2.7928e-25	-6.85909e-26	9.69351e-27
	0.20647	0.20692	4.49993e-30	-1.0856e-12	0.50165	1.09071e-29	9.69351e-27				0.20724	-8.64293e-13	2.95403e-22	1.42373e-24	-2.49135e-25	-4.8499e-26	1.47239e-26
	0.20724	0.22497	3.64616e-30	-8.64293e-13	0.54508	9.59938e-30	1.47239e-26				0.20801	-6.48827e-13	2.65922e-22	1.22382e-24	-2.19825e-25	-2.90272e-26	1.95845e-26
	0.20801	0.24232	2.81815e-30	-6.48827e-13	0.58679	8.32919e-30	1.95845e-26				0.20879	-4.39205e-13	2.37231e-22	1.02972e-24	-1.91351e-25	-1.01756e-26	2.42755e-26
	0.20879	0.25896	2.0159e-30	-4.39205e-13	0.62679	7.09652e-30	2.42755e-26				0.20956	-2.35426e-13	2.09331e-22	8.41429e-25	-1.63713e-25	8.05571e-27	2.87968e-26
	0.20956	0.27489	1.23942e-30	-2.35426e-13	0.66508	5.90136e-30	2.87968e-26				0.21033	-3.7491e-14	1.82222e-22	6.58949e-25	-1.3691e-25	2.56668e-26	3.31484e-26
	0.21033	0.29012	4.88691e-31	-3.7491e-14	0.70165	4.74371e-30	3.31484e-26				0.2111	1.546e-13	1.55903e-22	4.82278e-25	-1.10944e-25	4.26578e-26	3.73303e-26
	0.2111	0.30464	-2.36275e-31	1.546e-13	0.7365	3.62358e-30	3.73303e-26				0.21187	3.40847e-13	1.30375e-22	3.11417e-25	-8.58126e-26	5.90285e-26	4.13425e-26
	0.21187	0.31845	-9.3548e-31	3.40847e-13	0.76964	2.54097e-30	4.13425e-26				0.2126	2.20428e-13	1.11546e-22	1.90903e-25	-5.96573e-26	5.51753e-26	3.50148e-26
	0.2126	0.34318	-9.34577e-31	2.20428e-13	0.82881	1.64969e-30	3.50148e-26				0.21333	1.03549e-13	9.32873e-23	7.44754e-26	-3.43848e-26	5.14231e-26	2.88886e-26
	0.21333	0.36681	-9.331e-31	1.03549e-13	0.88531	7.89386e-31	2.88886e-26				0.21407	-9.78864e-15	7.55988e-23	-3.78648e-26	-9.99494e-27	4.77719e-26	2.2964e-26
	0.21407	0.38933	-9.31047e-31	-9.78864e-15	0.93913	-3.99556e-32	2.2964e-26				0.2148	-1.19585e-13	5.84806e-23	-1.46118e-25	1.35122e-26	4.42218e-26	1.72409e-26
	0.2148	0.41074	-9.2842e-31	-1.19585e-13	0.99028	-8.38332e-31	1.72409e-26				0.21553	-2.25841e-13	4.19328e-23	-2.50284e-25	3.61366e-26	4.07728e-26	1.17194e-26
	0.21553	0.43104	-9.25217e-31	-2.25841e-13	1.03876	-1.60574e-30	1.17194e-26				0.21627	-3.28555e-13	2.59553e-23	-3.50363e-25	5.78784e-26	3.74248e-26	6.39952e-27
	0.21627	0.45024	-9.21438e-31	-3.28555e-13	1.08456	-2.34219e-30	6.39952e-27				0.217	-4.27729e-13	1.05481e-23	-4.46355e-25	7.87374e-26	3.41778e-26	1.28116e-27
	0.217	0.46833	-9.17085e-31	-4.27729e-13	1.12769	-3.04767e-30	1.28116e-27				0.2177	-3.32041e-13	-4.22353e-24	-4.39886e-25	7.6086e-26	2.72147e-26	-8.42407e-28
	0.2177	0.49966	-7.0702e-31	-3.32041e-13	1.20216	-2.51702e-30	-8.42407e-28				0.2184	-2.39316e-13	-1.84445e-23	-4.33333e-25	7.34791e-26	2.05024e-26	-2.8822e-27
	0.2184	0.52934	-5.04709e-31	-2.39316e-13	1.27269	-2.00549e-30	-2.8822e-27				0.21909	-1.49553e-13	-3.21148e-23	-4.26696e-25	7.09165e-26	1.40408e-26	-4.8382e-27
	0.21909	0.55739	-3.10154e-31	-1.49553e-13	1.33927	-1.51307e-30	-4.8382e-27				0.21979	-6.27521e-14	-4.52345e-23	-4.19975e-25	6.83984e-26	7.8301e-27	-6.71043e-27
	0.21979	0.5838	-1.23353e-31	-6.27521e-14	1.40192	-1.03976e-30	-6.71043e-27				0.22049	2.10863e-14	-5.78034e-23	-4.13171e-25	6.59248e-26	1.87016e-27	-8.49888e-27
	0.22049	0.60856	5.56925e-32	2.10863e-14	1.46061	-5.85565e-31	-8.49888e-27				0.22118	1.01962e-13	-6.98217e-23	-4.06283e-25	6.34955e-26	-3.83899e-27	-1.02035e-26
	0.22118	0.63168	2.26983e-31	1.01962e-13	1.51537	-1.50482e-31	-1.02035e-26				0.22188	1.79876e-13	-8.12893e-23	-3.99311e-25	6.11107e-26	-9.29734e-27	-1.18244e-26
	0.22188	0.65317	3.90519e-31	1.79876e-13	1.56618	2.65489e-31	-1.18244e-26				0.22262	1.4881e-13	-8.32188e-23	-3.67624e-25	5.22427e-26	-9.83873e-27	-1.03818e-26
	0.22262	0.69841	3.60913e-31	1.4881e-13	1.67316	3.38639e-31	-1.03818e-26				0.22335	1.18862e-13	-8.49712e-23	-3.37021e-25	4.374e-26	-1.03421e-26	-8.99663e-27
	0.22335	0.74056	3.32316e-31	1.18862e-13	1.77274	4.07737e-31	-8.99663e-27				0.22409	9.00322e-14	-8.65467e-23	-3.07502e-25	3.56028e-26	-1.08073e-26	-7.66901e-27
	0.22409	0.77961	3.0473e-31	9.00322e-14	1.8649	4.72784e-31	-7.66901e-27				0.22482	6.23208e-14	-8.79452e-23	-2.79066e-25	2.78311e-26	-1.12345e-26	-6.3989e-27
	0.22482	0.81556	2.78152e-31	6.23208e-14	1.94965	5.33779e-31	-6.3989e-27				0.22556	3.57278e-14	-8.91668e-23	-2.51713e-25	2.04248e-26	-1.16237e-26	-5.18631e-27
	0.22556	0.84841	2.52584e-31	3.57278e-14	2.027	5.90722e-31	-5.18631e-27				0.22629	1.0253e-14	-9.02113e-23	-2.25443e-25	1.33839e-26	-1.19747e-26	-4.03123e-27
	0.22629	0.87816	2.28026e-31	1.0253e-14	2.09694	6.43614e-31	-4.03123e-27				0.22703	-1.41036e-14	-9.10789e-23	-2.00257e-25	6.70855e-27	-1.22878e-26	-2.93366e-27
	0.22703	0.90482	2.04477e-31	-1.41036e-14	2.15947	6.92454e-31	-2.93366e-27				0.22779	1.90471e-14	-8.85021e-23	-1.7338e-25	3.22533e-27	-1.10461e-26	-2.26975e-27
	0.22779	0.95736	1.56345e-31	1.90471e-14	2.28321	5.53432e-31	-2.26975e-27				0.22855	5.05561e-14	-8.59238e-23	-1.47796e-25	-5.20287e-29	-9.85912e-27	-1.64216e-27
	0.22855	1.0047	1.10904e-31	5.05561e-14	2.39453	4.22011e-31	-1.64216e-27				0.22932	8.04234e-14	-8.33441e-23	-1.23505e-25	-3.12354e-27	-8.72676e-27	-1.0509e-27
	0.22932	1.04683	6.81526e-32	8.04234e-14	2.49345	2.98191e-31	-1.0509e-27				0.23008	1.08649e-13	-8.07629e-23	-1.00506e-25	-5.9892e-27	-7.64903e-27	-4.95967e-28
	0.23008	1.08376	2.80923e-32	1.08649e-13	2.57995	1.81974e-31	-4.95967e-28				0.23084	1.35233e-13	-7.81804e-23	-7.88008e-26	-8.64901e-27	-6.62595e-27	2.26395e-29
	0.23084	1.11547	-9.27736e-33	1.35233e-13	2.65404	7.33575e-32	2.26395e-29				0.23161	1.60175e-13	-7.55964e-23	-5.83884e-26	-1.1103e-26	-5.65751e-27	5.04918e-28
	0.23161	1.14198	-4.39565e-32	1.60175e-13	2.71572	-2.7657e-32	5.04918e-28				0.23237	1.83476e-13	-7.30109e-23	-3.92689e-26	-1.33511e-26	-4.74371e-27	9.5087e-28
	0.23237	1.16329	-7.5945e-32	1.83476e-13	2.76498	-1.2107e-31	9.5087e-28				0.23315	1.64583e-13	-6.85966e-23	-1.85655e-26	-1.37155e-26	-3.9745e-27	1.00761e-27
	0.23315	1.21167	-6.57076e-32	1.64583e-13	2.87871	-1.09377e-31	1.00761e-27				0.23392	1.46524e-13	-6.43151e-23	5.9133e-28	-1.40071e-26	-3.25322e-27	1.05653e-27
	0.23392	1.25196	-5.60758e-32	1.46524e-13	2.97316	-9.82595e-32	1.05653e-27				0.2347	1.29296e-13	-6.01663e-23	1.82016e-26	-1.42259e-26	-2.57986e-27	1.09763e-27
	0.2347	1.28415	-4.70496e-32	1.29296e-13	3.04833	-8.77159e-32	1.09763e-27				0.23548	1.12901e-13	-5.61503e-23	3.42653e-26	-1.43718e-26	-1.95443e-27	1.13092e-27
	0.23548	1.30824	-3.86289e-32	1.12901e-13	3.10424	-7.77469e-32	1.13092e-27				0.23626	9.73389e-14	-5.2267e-23	4.87825e-26	-1.44448e-26	-1.37693e-27	1.15639e-27
	0.23626	1.32425	-3.08138e-32	9.73389e-14	3.14086	-6.83524e-32	1.15639e-27				0.23703	8.26091e-14	-4.85165e-23	6.17532e-26	-1.4445e-26	-8.47357e-28	1.17404e-27
	0.23703	1.33216	-2.36042e-32	8.26091e-14	3.15822	-5.95323e-32	1.17404e-27				0.23781	6.87118e-14	-4.48988e-23	7.31773e-26	-1.43724e-26	-3.65712e-28	1.18387e-27
	0.23781	1.33197	-1.70001e-32	6.87118e-14	3.1563	-5.12867e-32	1.18387e-27				0.23842	6.45432e-14	-4.21162e-23	7.39951e-26	-1.34133e-26	1.032e-28	1.19593e-27
	0.23842	1.35759	-1.15457e-32	6.45432e-14	3.21677	-3.99674e-32	1.19593e-27				0.23903	6.0505e-14	-3.94191e-23	7.44884e-26	-1.24855e-26	5.32298e-28	1.20252e-27
	0.23903	1.3756	-6.52068e-33	6.0505e-14	3.25909	-2.94782e-32	1.20252e-27				0.23964	5.65973e-14	-3.68074e-23	7.46572e-26	-1.1589e-26	9.2158e-28	1.20364e-27
	0.23964	1.38598	-1.92502e-33	5.65973e-14	3.28325	-1.98193e-32	1.20364e-27				0.24025	5.282e-14	-3.42812e-23	7.45014e-26	-1.07239e-26	1.27105e-27	1.19927e-27
	0.24025	1.38875	2.24125e-33	5.282e-14	3.28925	-1.09905e-32	1.19927e-27				0.24085	4.91731e-14	-3.18404e-23	7.40211e-26	-9.89004e-27	1.5807e-27	1.18944e-27
	0.24085	1.38389	5.97813e-33	4.91731e-14	3.27709	-2.99202e-33	1.18944e-27				0.24146	4.56567e-14	-2.94852e-23	7.32162e-26	-9.08751e-27	1.85054e-27	1.17413e-27
	0.24146	1.37142	9.28563e-33	4.56567e-14	3.24678	4.1763e-33	1.17413e-27				0.24207	4.22707e-14	-2.72153e-23	7.20868e-26	-8.31629e-27	2.08056e-27	1.15334e-27
	0.24207	1.35133	1.21637e-32	4.22707e-14	3.19831	1.05144e-32	1.15334e-27				0.24248	3.98688e-14	-2.60074e-23	6.82013e-26	-7.68751e-27	2.08633e-27	1.0737e-27
	0.24248	1.34361	1.0239e-32	3.98688e-14	3.18058	9.75393e-33	1.0737e-27				0.24288	3.75372e-14	-2.48181e-23	6.44046e-26	-7.08344e-27	2.08466e-27	9.96845e-28
	0.24288	1.33151	8.43907e-33	3.75372e-14	3.15234	9.02129e-33	9.96845e-28				0.24328	3.52758e-14	-2.36475e-23	6.06969e-26	-6.50405e-27	2.07556e-27	9.22773e-28
	0.24328	1.31501	6.76387e-33	3.52758e-14	3.11361	8.31648e-33	9.22773e-28				0.24369	3.30847e-14	-2.24957e-23	5.70781e-26	-5.94937e-27	2.05903e-27	8.51486e-28
	0.24369	1.29413	5.21345e-33	3.30847e-14	3.06437	7.63951e-33	8.51486e-28				0.24409	3.09638e-14	-2.13627e-23	5.35482e-26	-5.41938e-27	2.03506e-27	7.82984e-28
	0.24409	1.26885	3.78778e-33	3.09638e-14	3.00463	6.99038e-33	7.82984e-28				0.24449	2.89132e-14	-2.02483e-23	5.01073e-26	-4.91408e-27	2.00367e-27	7.17266e-28
	0.24449	1.23919	2.48689e-33	2.89132e-14	2.93439	6.36909e-33	7.17266e-28				0.2449	2.69328e-14	-1.91527e-23	4.67552e-26	-4.43348e-27	1.96483e-27	6.54334e-28
	0.2449	1.20514	1.31075e-33	2.69328e-14	2.85365	5.77563e-33	6.54334e-28				0.24516	2.60015e-14	-1.85045e-23	4.527e-26	-4.15753e-27	1.8551e-27	5.89897e-28
	0.24516	1.1791	1.05583e-33	2.60015e-14	2.7922	5.02368e-33	5.89897e-28				0.24543	2.5082e-14	-1.78586e-23	4.377e-26	-3.89015e-27	1.74815e-27	5.28589e-28
	0.24543	1.15112	8.17991e-34	2.5082e-14	2.7261	4.31561e-33	5.28589e-28				0.2457	2.41743e-14	-1.7215e-23	4.22553e-26	-3.63135e-27	1.64399e-27	4.70411e-28
	0.2457	1.12119	5.97246e-34	2.41743e-14	2.65534	3.65141e-33	4.70411e-28				0.24597	2.32784e-14	-1.65735e-23	4.07259e-26	-3.38113e-27	1.54262e-27	4.15363e-28
	0.24597	1.08932	3.93593e-34	2.32784e-14	2.57994	3.0311e-33	4.15363e-28				0.24623	2.23943e-14	-1.59343e-23	3.91817e-26	-3.13949e-27	1.44404e-27	3.63444e-28
	0.24623	1.0555	2.07031e-34	2.23943e-14	2.49988	2.45466e-33	3.63444e-28				0.2465	2.1522e-14	-1.52974e-23	3.76229e-26	-2.90643e-27	1.34824e-27	3.14655e-28
	0.2465	1.01973	3.756e-35	2.1522e-14	2.41517	1.9221e-33	3.14655e-28				0.24677	2.06614e-14	-1.46627e-23	3.60494e-26	-2.68194e-27	1.25524e-27	2.68995e-28
	0.24677	0.98201	-1.1482e-34	2.06614e-14	2.32581	1.43342e-33	2.68995e-28				0.24694	2.38406e-14	-1.7228e-23	3.27034e-26	-2.89464e-27	1.12053e-27	2.63806e-28
	0.24694	0.95026	-1.17942e-34	2.38406e-14	2.2507	1.34488e-33	2.63806e-28				0.24712	2.68488e-14	-1.96099e-23	2.95086e-26	-3.08348e-27	9.92682e-28	2.58212e-28
	0.24712	0.91751	-1.20325e-34	2.68488e-14	2.17319	1.25871e-33	2.58212e-28				0.24729	2.96859e-14	-2.18083e-23	2.6465e-26	-3.24848e-27	8.71681e-28	2.52212e-28
	0.24729	0.88375	-1.21967e-34	2.96859e-14	2.09328	1.17491e-33	2.52212e-28				0.24747	3.23519e-14	-2.38233e-23	2.35726e-26	-3.38963e-27	7.57531e-28	2.45806e-28
	0.24747	0.84898	-1.2287e-34	3.23519e-14	2.01096	1.09349e-33	2.45806e-28				0.24764	3.48468e-14	-2.56549e-23	2.08314e-26	-3.50693e-27	6.50232e-28	2.38994e-28
	0.24764	0.81321	-1.23032e-34	3.48468e-14	1.92625	1.01445e-33	2.38994e-28				0.24782	3.71707e-14	-2.7303e-23	1.82414e-26	-3.60038e-27	5.49783e-28	2.31776e-28
	0.24782	0.77643	-1.22454e-34	3.71707e-14	1.83914	9.37775e-34	2.31776e-28				0.24799	3.93236e-14	-2.87676e-23	1.58026e-26	-3.66998e-27	4.56186e-28	2.24153e-28
	0.24799	0.73865	-1.21135e-34	3.93236e-14	1.74962	8.63476e-34	2.24153e-28				0.2481	4.31027e-15	-2.06254e-24	3.78529e-26	-1.00743e-27	1.15326e-27	1.23384e-28
	0.2481	0.7117	-1.15948e-34	4.31027e-15	1.68587	8.24226e-34	1.23384e-28				0.24822	-2.92769e-14	2.31743e-23	5.83101e-26	1.46266e-27	1.79392e-27	3.00378e-29
	0.24822	0.68427	-1.10752e-34	-2.92769e-14	1.62099	7.85124e-34	3.00378e-29				0.24833	-6.14378e-14	4.69429e-23	7.71742e-26	3.74029e-27	2.37817e-27	-5.58848e-29
	0.24833	0.65637	-1.05548e-34	-6.14378e-14	1.55497	7.46172e-34	-5.58848e-29				0.24845	-9.21727e-14	6.92433e-23	9.44452e-26	5.82546e-27	2.90602e-27	-1.34384e-28
	0.24845	0.62799	-1.00336e-34	-9.21727e-14	1.48781	7.07368e-34	-1.34384e-28				0.24856	-1.21481e-13	9.00754e-23	1.10123e-25	7.71817e-27	3.37746e-27	-2.0546e-28
	0.24856	0.59913	-9.51156e-35	-1.21481e-13	1.41952	6.68714e-34	-2.0546e-28				0.24867	-1.49364e-13	1.09439e-22	1.24208e-25	9.41841e-27	3.7925e-27	-2.69113e-28
	0.24867	0.5698	-8.98874e-35	-1.49364e-13	1.35009	6.30208e-34	-2.69113e-28				0.24879	-1.7582e-13	1.27335e-22	1.36699e-25	1.09262e-26	4.15112e-27	-3.25342e-28
	0.24879	0.53999	-8.46512e-35	-1.7582e-13	1.27953	5.91851e-34	-3.25342e-28				0.24888	2.5379e-15	-8.23256e-24	2.41796e-26	-1.10687e-27	7.35049e-28	1.14826e-28
	0.24888	0.50693	-7.89115e-35	2.5379e-15	1.20124	5.52193e-34	1.14826e-28				0.24898	1.7577e-13	-1.37586e-22	-8.09445e-26	-1.22164e-26	-2.4024e-27	5.16681e-28
	0.24898	0.47344	-7.31846e-35	1.7577e-13	1.12194	5.12557e-34	5.16681e-28				0.24907	3.43875e-13	-2.60725e-22	-1.78673e-25	-2.24024e-26	-5.26123e-27	8.80222e-28
	0.24907	0.43952	-6.74703e-35	3.43875e-13	1.04162	4.72942e-34	8.80222e-28				0.24916	5.06854e-13	-3.77649e-22	-2.69006e-25	-3.16648e-26	-7.84144e-27	1.20545e-27
	0.24916	0.40517	-6.17688e-35	5.06854e-13	0.96027	4.33349e-34	1.20545e-27				0.24926	6.64706e-13	-4.88359e-22	-3.51944e-25	-4.00037e-26	-1.0143e-26	1.49236e-27
	0.24926	0.3704	-5.60799e-35	6.64706e-13	0.87791	3.93777e-34	1.49236e-27				0.24935	8.17432e-13	-5.92855e-22	-4.27487e-25	-4.7419e-26	-1.2166e-26	1.74096e-27
	0.24935	0.3352	-5.04038e-35	8.17432e-13	0.79453	3.54227e-34	1.74096e-27				0.24945	9.65032e-13	-6.91136e-22	-4.95633e-25	-5.39108e-26	-1.39103e-26	1.95125e-27
	0.24945	0.29958	-4.47403e-35	9.65032e-13	0.71013	3.14699e-34	1.95125e-27				0.24953	2.32023e-13	-1.47485e-22	-3.37766e-26	-1.14841e-26	-1.09397e-27	4.22345e-28
	0.24953	0.25791	-3.83387e-35	2.32023e-13	0.61138	2.69732e-34	4.22345e-28				0.24961	-4.93489e-13	3.85697e-22	4.1244e-25	2.91164e-26	1.10896e-26	-1.02497e-27
	0.24961	0.21587	-3.19404e-35	-4.93489e-13	0.51174	2.24769e-34	-1.02497e-27				0.24968	-1.2115e-12	9.08408e-22	8.43016e-25	6.78907e-26	2.26404e-26	-2.39071e-27
	0.24968	0.17345	-2.55455e-35	-1.2115e-12	0.41119	1.7981e-34	-2.39071e-27				0.24976	-1.92202e-12	1.42065e-21	1.25795e-24	1.04839e-25	3.35583e-26	-3.67487e-27
	0.24976	0.13065	-1.91541e-35	-1.92202e-12	0.30974	1.34853e-34	-3.67487e-27				0.24984	-2.62503e-12	1.92242e-21	1.65725e-24	1.39961e-25	4.38435e-26	-4.87745e-27
	0.24984	0.08748	-1.2766e-35	-2.62503e-12	0.2074	8.98987e-35	-4.87745e-27				0.24992	-3.32055e-12	2.41373e-21	2.0409e-24	1.73256e-25	5.34958e-26	-5.99844e-27
	0.24992	0.04393	-6.3813e-36	-3.32055e-12	0.10415	4.49478e-35	-5.99844e-27				0.25	-4.00857e-12	2.89456e-21	2.40891e-24	2.04726e-25	6.25154e-26	-7.03786e-27
	0.25	-3.8398e-15	5.5529e-49	-4.00857e-12	-9.10444e-15	-3.91219e-48	-7.03786e-27

## Sheet: Figure 5
(b)	Ly / [cm]	∆pH											(b) inset	Ly / [cm]	∆pH							(c)	p / [bar]	V_ph grad / [mV]
		Anode				Cathode									1 bar	2 bar	6 bar	10 bar					1	10.4095
		1 bar	2 bar	6 bar	10 bar	1 bar	2 bar	6 bar	10 bar					1.75046	-0.10924	-0.10984	-0.11486	-0.11572					2	10.4198
	0	0	0	0	0	0	0	0	0					1.75139	-0.10924	-0.10984	-0.11486	-0.11572					4	11.1027
	0.000927644	-0.00282	-0.00283	-0.00286	-0.00286	0.00206	0.00206	0.00207	0.00208					1.75232	-0.10924	-0.10983	-0.11484	-0.11571					6	10.923
	0.00186	-0.00545	-0.00548	-0.00554	-0.00555	0.00399	0.00399	0.00402	0.00403					1.75325	-0.10923	-0.10981	-0.11481	-0.11568					8	10.9813
	0.00278	-0.00791	-0.00796	-0.00804	-0.00805	0.0058	0.0058	0.00584	0.00585					1.75417	-0.10927	-0.10986	-0.11487	-0.11574					10	11.0124
	0.00371	-0.01019	-0.01026	-0.01036	-0.01038	0.00747	0.00749	0.00754	0.00755					1.7551	-0.1093	-0.10991	-0.11492	-0.11579
	0.00464	-0.01231	-0.01239	-0.01252	-0.01254	0.00901	0.00904	0.0091	0.00911					1.75603	-0.10932	-0.10993	-0.11495	-0.11582
	0.00557	-0.01425	-0.01436	-0.01451	-0.01453	0.01042	0.01046	0.01054	0.01055					1.75696	-0.10933	-0.10995	-0.11497	-0.11583
	0.00649	-0.01603	-0.01616	-0.01633	-0.01635	0.0117	0.01175	0.01184	0.01185					1.75788	-0.10934	-0.10995	-0.11497	-0.11584
	0.00742	-0.01751	-0.01766	-0.01784	-0.01787	0.01318	0.01325	0.01335	0.01337					1.75881	-0.10933	-0.10994	-0.11495	-0.11582
	0.00835	-0.01885	-0.01901	-0.01921	-0.01924	0.01458	0.01467	0.01479	0.01481					1.75974	-0.10932	-0.10991	-0.11492	-0.11579
	0.00928	-0.02004	-0.02022	-0.02044	-0.02047	0.01591	0.01601	0.01614	0.01616					1.76067	-0.10936	-0.10997	-0.11499	-0.11585
	0.0102	-0.0211	-0.0213	-0.02153	-0.02156	0.01714	0.01727	0.01742	0.01744					1.7616	-0.10939	-0.11001	-0.11503	-0.1159
	0.01113	-0.02201	-0.02223	-0.02247	-0.02251	0.0183	0.01844	0.01861	0.01863					1.76252	-0.10942	-0.11004	-0.11506	-0.11593
	0.01206	-0.02279	-0.02303	-0.02328	-0.02332	0.01937	0.01954	0.01971	0.01974					1.76345	-0.10943	-0.11005	-0.11508	-0.11595
	0.01299	-0.02342	-0.02369	-0.02395	-0.02399	0.02035	0.02055	0.02074	0.02077					1.76438	-0.10943	-0.11006	-0.11508	-0.11595
	0.01391	-0.02431	-0.02459	-0.02487	-0.02491	0.02116	0.02136	0.02157	0.0216					1.76531	-0.10943	-0.11004	-0.11507	-0.11594
	0.01484	-0.02513	-0.02542	-0.02571	-0.02575	0.02192	0.02214	0.02236	0.02239					1.76623	-0.10942	-0.11002	-0.11504	-0.11591
	0.01577	-0.02587	-0.02618	-0.02648	-0.02652	0.02264	0.02288	0.02311	0.02315					1.76716	-0.10946	-0.11007	-0.1151	-0.11597
	0.0167	-0.02654	-0.02686	-0.02717	-0.02722	0.02331	0.02358	0.02382	0.02386					1.76809	-0.10949	-0.11012	-0.11514	-0.11602
	0.01763	-0.02714	-0.02748	-0.0278	-0.02784	0.02395	0.02424	0.0245	0.02453					1.76902	-0.10951	-0.11014	-0.11518	-0.11605
	0.01855	-0.02766	-0.02802	-0.02835	-0.0284	0.02454	0.02486	0.02513	0.02517					1.76994	-0.10952	-0.11016	-0.11519	-0.11606
	0.01948	-0.02811	-0.02849	-0.02883	-0.02888	0.02509	0.02544	0.02572	0.02576					1.77087	-0.10953	-0.11016	-0.11519	-0.11606
	0.02041	-0.02879	-0.02918	-0.02953	-0.02958	0.02569	0.02606	0.02636	0.0264					1.7718	-0.10952	-0.11015	-0.11518	-0.11605
	0.02134	-0.02941	-0.02982	-0.03018	-0.03023	0.02626	0.02665	0.02696	0.02701					1.77273	-0.10951	-0.11012	-0.11515	-0.11602
	0.02226	-0.02999	-0.03042	-0.03079	-0.03084	0.02679	0.02721	0.02753	0.02758					1.77365	-0.10955	-0.11018	-0.11521	-0.11608
	0.02319	-0.03052	-0.03097	-0.03135	-0.0314	0.02728	0.02773	0.02807	0.02811					1.77458	-0.10958	-0.11022	-0.11526	-0.11613
	0.02412	-0.03101	-0.03147	-0.03186	-0.03192	0.02773	0.02821	0.02856	0.02861					1.77551	-0.10961	-0.11025	-0.11529	-0.11616
	0.02505	-0.03145	-0.03193	-0.03233	-0.03239	0.02815	0.02865	0.02902	0.02908					1.77644	-0.10962	-0.11026	-0.1153	-0.11618
	0.02597	-0.03184	-0.03235	-0.03276	-0.03282	0.02852	0.02906	0.02945	0.0295					1.77737	-0.10962	-0.11027	-0.1153	-0.11618
	0.0269	-0.03236	-0.03287	-0.03329	-0.03335	0.02902	0.02957	0.02997	0.03002					1.77829	-0.10962	-0.11025	-0.11529	-0.11616
	0.02783	-0.03284	-0.03336	-0.03378	-0.03384	0.02949	0.03006	0.03046	0.03052					1.77922	-0.10961	-0.11023	-0.11526	-0.11613
	0.02876	-0.03329	-0.03381	-0.03424	-0.0343	0.02994	0.03052	0.03093	0.03098					1.78015	-0.10965	-0.11028	-0.11532	-0.1162
	0.02968	-0.03371	-0.03424	-0.03467	-0.03474	0.03035	0.03095	0.03137	0.03143					1.78108	-0.10968	-0.11033	-0.11537	-0.11624
	0.03061	-0.03409	-0.03463	-0.03507	-0.03514	0.03074	0.03136	0.03179	0.03185					1.782	-0.1097	-0.11035	-0.1154	-0.11627
	0.03154	-0.03444	-0.03499	-0.03544	-0.0355	0.0311	0.03174	0.03218	0.03224					1.78293	-0.10971	-0.11037	-0.11541	-0.11629
	0.03247	-0.03476	-0.03532	-0.03578	-0.03584	0.03143	0.03209	0.03254	0.03261					1.78386	-0.10972	-0.11037	-0.11541	-0.11629
	0.0334	-0.03513	-0.03569	-0.03615	-0.03621	0.03181	0.03247	0.03292	0.03298					1.78479	-0.10972	-0.11036	-0.1154	-0.11628
	0.03432	-0.03549	-0.03604	-0.0365	-0.03656	0.03217	0.03283	0.03328	0.03334					1.78571	-0.1097	-0.11033	-0.11537	-0.11625
	0.03525	-0.03582	-0.03637	-0.03683	-0.03689	0.03252	0.03317	0.03362	0.03368					1.78664	-0.10974	-0.11039	-0.11543	-0.11631
	0.03618	-0.03613	-0.03667	-0.03713	-0.0372	0.03284	0.0335	0.03395	0.03401					1.78757	-0.10977	-0.11043	-0.11548	-0.11636
	0.03711	-0.03641	-0.03696	-0.03742	-0.03749	0.03315	0.03381	0.03426	0.03432					1.7885	-0.1098	-0.11046	-0.11551	-0.11639
	0.03803	-0.03668	-0.03722	-0.03768	-0.03775	0.03343	0.0341	0.03455	0.03462					1.78942	-0.10981	-0.11047	-0.11552	-0.1164
	0.03896	-0.03691	-0.03746	-0.03792	-0.03799	0.0337	0.03438	0.03483	0.03489					1.79035	-0.10982	-0.11048	-0.11552	-0.1164
	0.03989	-0.03718	-0.03773	-0.0382	-0.03827	0.03397	0.03464	0.0351	0.03517					1.79128	-0.10981	-0.11046	-0.11551	-0.11639
	0.04082	-0.03743	-0.03799	-0.03846	-0.03853	0.03422	0.0349	0.03536	0.03543					1.79221	-0.1098	-0.11044	-0.11548	-0.11636
	0.04174	-0.03766	-0.03822	-0.0387	-0.03877	0.03447	0.03514	0.03561	0.03567					1.79314	-0.10984	-0.11049	-0.11554	-0.11642
	0.04267	-0.03788	-0.03844	-0.03892	-0.03899	0.03469	0.03537	0.03584	0.03591					1.79406	-0.10987	-0.11054	-0.11559	-0.11647
	0.0436	-0.03807	-0.03864	-0.03913	-0.0392	0.03491	0.03559	0.03606	0.03614					1.79499	-0.10989	-0.11056	-0.11562	-0.1165
	0.04453	-0.03825	-0.03882	-0.03931	-0.03939	0.03511	0.03579	0.03628	0.03635					1.79592	-0.10991	-0.11058	-0.11563	-0.11652
	0.04545	-0.03841	-0.03899	-0.03948	-0.03956	0.0353	0.03599	0.03647	0.03655					1.79685	-0.10991	-0.11058	-0.11563	-0.11652
	0.04638	-0.03864	-0.03923	-0.03974	-0.03981	0.03551	0.03622	0.03671	0.03679					1.79777	-0.10991	-0.11057	-0.11562	-0.1165
	0.04731	-0.03885	-0.03946	-0.03997	-0.04005	0.03572	0.03643	0.03694	0.03702					1.7987	-0.1099	-0.11054	-0.11559	-0.11647
	0.04824	-0.03905	-0.03967	-0.04019	-0.04027	0.0359	0.03664	0.03716	0.03724					1.79963	-0.10994	-0.1106	-0.11565	-0.11653
	0.04917	-0.03922	-0.03986	-0.04039	-0.04047	0.03608	0.03683	0.03737	0.03744					1.80056	-0.10997	-0.11064	-0.1157	-0.11658
	0.05009	-0.03938	-0.04004	-0.04057	-0.04065	0.03625	0.03701	0.03756	0.03764					1.80148	-0.10999	-0.11067	-0.11573	-0.11661
	0.05102	-0.03953	-0.0402	-0.04074	-0.04081	0.0364	0.03718	0.03774	0.03782					1.80241	-0.11	-0.11068	-0.11574	-0.11663
	0.05195	-0.03965	-0.04034	-0.04088	-0.04096	0.03654	0.03734	0.03791	0.03799					1.80334	-0.11001	-0.11068	-0.11574	-0.11663
	0.05288	-0.03988	-0.04057	-0.04113	-0.04121	0.03674	0.03756	0.03814	0.03823					1.80427	-0.11	-0.11067	-0.11573	-0.11661
	0.0538	-0.04008	-0.0408	-0.04136	-0.04144	0.03693	0.03777	0.03836	0.03845					1.80519	-0.10999	-0.11065	-0.1157	-0.11658
	0.05473	-0.04027	-0.041	-0.04157	-0.04165	0.03711	0.03797	0.03857	0.03866					1.80612	-0.11003	-0.1107	-0.11576	-0.11665
	0.05566	-0.04044	-0.04118	-0.04176	-0.04184	0.03727	0.03816	0.03877	0.03886					1.80705	-0.11006	-0.11074	-0.11581	-0.11669
	0.05659	-0.04059	-0.04135	-0.04194	-0.04202	0.03742	0.03833	0.03895	0.03904					1.80798	-0.11009	-0.11077	-0.11584	-0.11672
	0.05751	-0.04073	-0.0415	-0.04209	-0.04218	0.03756	0.03849	0.03912	0.03921					1.80891	-0.1101	-0.11079	-0.11585	-0.11674
	0.05844	-0.04084	-0.04163	-0.04223	-0.04231	0.03768	0.03863	0.03928	0.03937					1.80983	-0.1101	-0.11079	-0.11585	-0.11674
	0.05937	-0.04106	-0.04187	-0.04247	-0.04256	0.03788	0.03885	0.03951	0.0396					1.81076	-0.1101	-0.11078	-0.11584	-0.11672
	0.0603	-0.04126	-0.04208	-0.04269	-0.04278	0.03807	0.03906	0.03973	0.03982					1.81169	-0.11009	-0.11075	-0.11581	-0.11669
	0.06122	-0.04145	-0.04228	-0.04289	-0.04298	0.03824	0.03925	0.03993	0.04002					1.81262	-0.11013	-0.11081	-0.11587	-0.11676
	0.06215	-0.04161	-0.04246	-0.04308	-0.04317	0.0384	0.03943	0.04012	0.04021					1.81354	-0.11016	-0.11085	-0.11592	-0.1168
	0.06308	-0.04176	-0.04262	-0.04325	-0.04334	0.03854	0.0396	0.04029	0.04039					1.81447	-0.11018	-0.11088	-0.11595	-0.11683
	0.06401	-0.04189	-0.04276	-0.0434	-0.04348	0.03867	0.03975	0.04046	0.04056					1.8154	-0.1102	-0.11089	-0.11596	-0.11685
	0.06494	-0.042	-0.04288	-0.04353	-0.04362	0.03879	0.03989	0.04061	0.04071					1.81633	-0.1102	-0.11089	-0.11596	-0.11685
	0.06586	-0.04221	-0.04311	-0.04376	-0.04385	0.03899	0.0401	0.04083	0.04093					1.81725	-0.1102	-0.11088	-0.11595	-0.11684
	0.06679	-0.04241	-0.04332	-0.04397	-0.04406	0.03917	0.0403	0.04104	0.04114					1.81818	-0.11019	-0.11086	-0.11592	-0.11681
	0.06772	-0.04259	-0.04351	-0.04417	-0.04426	0.03934	0.04048	0.04123	0.04134					1.81911	-0.11023	-0.11091	-0.11598	-0.11687
	0.06865	-0.04275	-0.04368	-0.04434	-0.04444	0.03949	0.04066	0.04141	0.04152					1.82004	-0.11026	-0.11095	-0.11602	-0.11691
	0.06957	-0.04289	-0.04383	-0.0445	-0.0446	0.03963	0.04082	0.04158	0.04169					1.82096	-0.11028	-0.11098	-0.11605	-0.11695
	0.0705	-0.04301	-0.04396	-0.04464	-0.04474	0.03976	0.04096	0.04174	0.04184					1.82189	-0.11029	-0.111	-0.11607	-0.11696
	0.07143	-0.04312	-0.04408	-0.04477	-0.04486	0.03988	0.04109	0.04188	0.04199					1.82282	-0.1103	-0.111	-0.11607	-0.11696
	0.07236	-0.04332	-0.0443	-0.04499	-0.04508	0.04007	0.0413	0.04209	0.0422					1.82375	-0.1103	-0.11099	-0.11606	-0.11695
	0.07328	-0.04351	-0.0445	-0.04519	-0.04529	0.04024	0.04149	0.04229	0.0424					1.82468	-0.11028	-0.11096	-0.11603	-0.11692
	0.07421	-0.04368	-0.04468	-0.04538	-0.04548	0.04041	0.04167	0.04248	0.04259					1.8256	-0.11032	-0.11102	-0.11609	-0.11698
	0.07514	-0.04384	-0.04484	-0.04555	-0.04565	0.04056	0.04183	0.04265	0.04277					1.82653	-0.11036	-0.11106	-0.11613	-0.11703
	0.07607	-0.04397	-0.04499	-0.0457	-0.0458	0.04069	0.04198	0.04281	0.04293					1.82746	-0.11038	-0.11109	-0.11616	-0.11706
	0.07699	-0.04409	-0.04511	-0.04583	-0.04593	0.04081	0.04212	0.04296	0.04307					1.82839	-0.11039	-0.1111	-0.11618	-0.11707
	0.07792	-0.04419	-0.04522	-0.04595	-0.04605	0.04092	0.04224	0.04309	0.04321					1.82931	-0.1104	-0.1111	-0.11618	-0.11707
	0.07885	-0.04439	-0.04543	-0.04616	-0.04626	0.04111	0.04244	0.0433	0.04342					1.83024	-0.1104	-0.11109	-0.11616	-0.11706
	0.07978	-0.04457	-0.04562	-0.04636	-0.04646	0.04128	0.04262	0.04349	0.04361					1.83117	-0.11038	-0.11107	-0.11613	-0.11703
	0.08071	-0.04473	-0.04579	-0.04653	-0.04664	0.04143	0.04279	0.04367	0.04379					1.8321	-0.11042	-0.11112	-0.11619	-0.11709
	0.08163	-0.04488	-0.04595	-0.0467	-0.0468	0.04158	0.04295	0.04384	0.04396					1.83302	-0.11046	-0.11116	-0.11624	-0.11714
	0.08256	-0.04501	-0.04609	-0.04684	-0.04694	0.04171	0.0431	0.04399	0.04411					1.83395	-0.11048	-0.11119	-0.11627	-0.11717
	0.08349	-0.04512	-0.04621	-0.04696	-0.04707	0.04182	0.04323	0.04413	0.04425					1.83488	-0.11049	-0.11121	-0.11629	-0.11718
	0.08442	-0.04521	-0.04631	-0.04707	-0.04717	0.04193	0.04334	0.04425	0.04438					1.83581	-0.1105	-0.11121	-0.11629	-0.11718
	0.08534	-0.0454	-0.04651	-0.04728	-0.04738	0.0421	0.04353	0.04445	0.04458					1.83673	-0.1105	-0.1112	-0.11627	-0.11717
	0.08627	-0.04557	-0.04669	-0.04746	-0.04757	0.04227	0.04371	0.04463	0.04476					1.83766	-0.11049	-0.11117	-0.11624	-0.11714
	0.0872	-0.04573	-0.04686	-0.04763	-0.04774	0.04242	0.04387	0.04481	0.04493					1.83859	-0.11053	-0.11123	-0.1163	-0.1172
	0.08813	-0.04587	-0.04701	-0.04779	-0.0479	0.04256	0.04402	0.04496	0.04509					1.83952	-0.11056	-0.11127	-0.11635	-0.11725
	0.08905	-0.04599	-0.04714	-0.04792	-0.04803	0.04268	0.04416	0.04511	0.04524					1.84045	-0.11058	-0.1113	-0.11638	-0.11728
	0.08998	-0.04609	-0.04725	-0.04804	-0.04815	0.04279	0.04428	0.04524	0.04537					1.84137	-0.1106	-0.11131	-0.11639	-0.11729
	0.09091	-0.04618	-0.04734	-0.04814	-0.04825	0.04289	0.04439	0.04536	0.04549					1.8423	-0.1106	-0.11131	-0.11639	-0.11729
	0.09184	-0.04637	-0.04754	-0.04834	-0.04845	0.04306	0.04458	0.04555	0.04568					1.84323	-0.1106	-0.1113	-0.11638	-0.11728
	0.09276	-0.04653	-0.04771	-0.04852	-0.04863	0.04322	0.04474	0.04573	0.04586					1.84416	-0.11059	-0.11128	-0.11635	-0.11725
	0.09369	-0.04668	-0.04787	-0.04868	-0.0488	0.04337	0.0449	0.04589	0.04603					1.84508	-0.11063	-0.11133	-0.11641	-0.11731
	0.09462	-0.04682	-0.04801	-0.04883	-0.04894	0.0435	0.04504	0.04605	0.04618					1.84601	-0.11066	-0.11137	-0.11646	-0.11736
	0.09555	-0.04693	-0.04814	-0.04896	-0.04907	0.04362	0.04518	0.04618	0.04632					1.84694	-0.11069	-0.1114	-0.11649	-0.11739
	0.09647	-0.04703	-0.04824	-0.04907	-0.04918	0.04372	0.04529	0.04631	0.04645					1.84787	-0.1107	-0.11142	-0.1165	-0.1174
	0.0974	-0.04711	-0.04833	-0.04917	-0.04928	0.04381	0.0454	0.04642	0.04656					1.84879	-0.11071	-0.11142	-0.1165	-0.1174
	0.09833	-0.04729	-0.04852	-0.04936	-0.04947	0.04398	0.04557	0.04661	0.04675					1.84972	-0.11071	-0.11141	-0.11649	-0.11739
	0.09926	-0.04745	-0.04869	-0.04953	-0.04965	0.04413	0.04574	0.04678	0.04692					1.85065	-0.1107	-0.11138	-0.11646	-0.11736
	0.10019	-0.0476	-0.04884	-0.04969	-0.0498	0.04427	0.04589	0.04694	0.04708					1.85158	-0.11074	-0.11144	-0.11652	-0.11742
	0.10111	-0.04772	-0.04898	-0.04983	-0.04994	0.0444	0.04602	0.04708	0.04723					1.8525	-0.11077	-0.11148	-0.11656	-0.11747
	0.10204	-0.04783	-0.0491	-0.04995	-0.05007	0.04452	0.04615	0.04721	0.04736					1.85343	-0.11079	-0.11151	-0.1166	-0.1175
	0.10297	-0.04792	-0.0492	-0.05006	-0.05017	0.04462	0.04626	0.04733	0.04748					1.85436	-0.11081	-0.11152	-0.11661	-0.11751
	0.1039	-0.048	-0.04928	-0.05015	-0.05026	0.0447	0.04636	0.04744	0.04759					1.85529	-0.11082	-0.11153	-0.11661	-0.11751
	0.10482	-0.04817	-0.04946	-0.05033	-0.05045	0.04487	0.04653	0.04762	0.04777					1.85622	-0.11081	-0.11151	-0.1166	-0.1175
	0.10575	-0.04833	-0.04962	-0.0505	-0.05062	0.04501	0.04669	0.04779	0.04793					1.85714	-0.1108	-0.11149	-0.11657	-0.11747
	0.10668	-0.04847	-0.04977	-0.05065	-0.05077	0.04515	0.04683	0.04794	0.04809					1.85807	-0.11085	-0.11155	-0.11663	-0.11753
	0.10761	-0.04859	-0.0499	-0.05079	-0.05091	0.04527	0.04696	0.04808	0.04823					1.859	-0.11088	-0.11159	-0.11667	-0.11758
	0.10853	-0.04869	-0.05001	-0.0509	-0.05102	0.04538	0.04708	0.04821	0.04836					1.85993	-0.1109	-0.11162	-0.1167	-0.11761
	0.10946	-0.04878	-0.05011	-0.051	-0.05112	0.04548	0.04719	0.04832	0.04847					1.86085	-0.11092	-0.11163	-0.11672	-0.11762
	0.11039	-0.04885	-0.05019	-0.05109	-0.05121	0.04556	0.04728	0.04842	0.04858					1.86178	-0.11093	-0.11163	-0.11672	-0.11762
	0.11132	-0.04902	-0.05036	-0.05127	-0.05139	0.04572	0.04745	0.04859	0.04875					1.86271	-0.11093	-0.11162	-0.1167	-0.11761
	0.11224	-0.04917	-0.05052	-0.05143	-0.05155	0.04586	0.0476	0.04876	0.04891					1.86364	-0.11092	-0.1116	-0.11667	-0.11758
	0.11317	-0.04931	-0.05066	-0.05158	-0.0517	0.04599	0.04774	0.0489	0.04906					1.86456	-0.11096	-0.11165	-0.11674	-0.11764
	0.1141	-0.04942	-0.05079	-0.0517	-0.05183	0.04611	0.04787	0.04904	0.0492					1.86549	-0.11099	-0.1117	-0.11678	-0.11769
	0.11503	-0.04952	-0.0509	-0.05182	-0.05194	0.04622	0.04798	0.04916	0.04932					1.86642	-0.11102	-0.11172	-0.11681	-0.11772
	0.11596	-0.04961	-0.05099	-0.05191	-0.05204	0.04631	0.04808	0.04927	0.04943					1.86735	-0.11103	-0.11174	-0.11683	-0.11773
	0.11688	-0.04967	-0.05106	-0.05199	-0.05212	0.04639	0.04817	0.04937	0.04953					1.86827	-0.11104	-0.11174	-0.11683	-0.11773
	0.11781	-0.04984	-0.05123	-0.05217	-0.05229	0.04654	0.04833	0.04953	0.0497					1.8692	-0.11104	-0.11173	-0.11681	-0.11772
	0.11874	-0.04998	-0.05138	-0.05232	-0.05245	0.04668	0.04848	0.04969	0.04985					1.87013	-0.11103	-0.11171	-0.11678	-0.11769
	0.11967	-0.05011	-0.05152	-0.05247	-0.05259	0.04681	0.04862	0.04983	0.05					1.87106	-0.11108	-0.11176	-0.11684	-0.11775
	0.12059	-0.05022	-0.05164	-0.05259	-0.05272	0.04692	0.04874	0.04996	0.05013					1.87199	-0.11111	-0.11181	-0.11689	-0.1178
	0.12152	-0.05032	-0.05174	-0.0527	-0.05283	0.04702	0.04885	0.05008	0.05025					1.87291	-0.11114	-0.11183	-0.11692	-0.11783
	0.12245	-0.0504	-0.05183	-0.05279	-0.05292	0.04711	0.04895	0.05019	0.05035					1.87384	-0.11115	-0.11185	-0.11694	-0.11784
	0.12338	-0.05046	-0.0519	-0.05286	-0.05299	0.04719	0.04903	0.05028	0.05045					1.87477	-0.11116	-0.11185	-0.11694	-0.11784
	0.1243	-0.05062	-0.05207	-0.05303	-0.05316	0.04734	0.04919	0.05044	0.05061					1.8757	-0.11116	-0.11184	-0.11692	-0.11783
	0.12523	-0.05076	-0.05222	-0.05319	-0.05332	0.04747	0.04933	0.05059	0.05076					1.87662	-0.11115	-0.11182	-0.11689	-0.1178
	0.12616	-0.05089	-0.05235	-0.05332	-0.05346	0.0476	0.04946	0.05073	0.0509					1.87755	-0.1112	-0.11187	-0.11695	-0.11786
	0.12709	-0.051	-0.05246	-0.05344	-0.05358	0.04771	0.04958	0.05086	0.05103					1.87848	-0.11123	-0.11192	-0.117	-0.11791
	0.12801	-0.05109	-0.05256	-0.05355	-0.05368	0.04781	0.04968	0.05097	0.05115					1.87941	-0.11126	-0.11195	-0.11703	-0.11794
	0.12894	-0.05116	-0.05264	-0.05363	-0.05377	0.04789	0.04978	0.05107	0.05125					1.88033	-0.11127	-0.11196	-0.11705	-0.11796
	0.12987	-0.05122	-0.05271	-0.0537	-0.05384	0.04796	0.04986	0.05116	0.05133					1.88126	-0.11128	-0.11197	-0.11705	-0.11796
	0.1308	-0.05138	-0.05287	-0.05387	-0.05401	0.04811	0.05001	0.05132	0.0515					1.88219	-0.11128	-0.11195	-0.11703	-0.11794
	0.13173	-0.05152	-0.05302	-0.05402	-0.05416	0.04824	0.05015	0.05147	0.05165					1.88312	-0.11128	-0.11193	-0.117	-0.11791
	0.13265	-0.05164	-0.05315	-0.05415	-0.05429	0.04836	0.05028	0.0516	0.05178					1.88404	-0.11132	-0.11199	-0.11706	-0.11797
	0.13358	-0.05174	-0.05326	-0.05427	-0.05441	0.04847	0.05039	0.05172	0.0519					1.88497	-0.11136	-0.11203	-0.11711	-0.11802
	0.13451	-0.05183	-0.05335	-0.05437	-0.05451	0.04857	0.05049	0.05183	0.05201					1.8859	-0.11138	-0.11206	-0.11714	-0.11805
	0.13544	-0.0519	-0.05343	-0.05445	-0.05459	0.04865	0.05058	0.05193	0.05211					1.88683	-0.1114	-0.11208	-0.11716	-0.11807
	0.13636	-0.05196	-0.05349	-0.05452	-0.05466	0.04872	0.05066	0.05201	0.0522					1.88776	-0.11141	-0.11208	-0.11716	-0.11807
	0.13729	-0.05211	-0.05365	-0.05468	-0.05482	0.04886	0.05081	0.05217	0.05235					1.88868	-0.11141	-0.11207	-0.11715	-0.11805
	0.13822	-0.05224	-0.05379	-0.05483	-0.05497	0.04899	0.05094	0.05231	0.0525					1.88961	-0.11141	-0.11204	-0.11712	-0.11802
	0.13915	-0.05236	-0.05392	-0.05495	-0.0551	0.04911	0.05107	0.05244	0.05263					1.89054	-0.11145	-0.1121	-0.11718	-0.11809
	0.14007	-0.05246	-0.05402	-0.05507	-0.05521	0.04921	0.05118	0.05256	0.05275					1.89147	-0.11149	-0.11215	-0.11722	-0.11813
	0.141	-0.05255	-0.05412	-0.05516	-0.05531	0.04931	0.05127	0.05267	0.05286					1.89239	-0.11151	-0.11218	-0.11726	-0.11817
	0.14193	-0.05262	-0.05419	-0.05524	-0.05539	0.04938	0.05136	0.05276	0.05295					1.89332	-0.11153	-0.11219	-0.11727	-0.11818
	0.14286	-0.05267	-0.05425	-0.0553	-0.05545	0.04945	0.05143	0.05284	0.05303					1.89425	-0.11154	-0.1122	-0.11727	-0.11818
	0.14378	-0.05282	-0.0544	-0.05546	-0.05561	0.04959	0.05158	0.05299	0.05318					1.89518	-0.11154	-0.11219	-0.11726	-0.11817
	0.14471	-0.05295	-0.05454	-0.05561	-0.05575	0.04972	0.05171	0.05313	0.05333					1.8961	-0.11154	-0.11216	-0.11723	-0.11814
	0.14564	-0.05306	-0.05466	-0.05573	-0.05588	0.04984	0.05183	0.05326	0.05345					1.89703	-0.11158	-0.11222	-0.11729	-0.1182
	0.14657	-0.05316	-0.05477	-0.05584	-0.05599	0.04994	0.05194	0.05338	0.05357					1.89796	-0.11162	-0.11226	-0.11734	-0.11825
	0.1475	-0.05324	-0.05486	-0.05593	-0.05608	0.05003	0.05203	0.05348	0.05367					1.89889	-0.11165	-0.1123	-0.11737	-0.11828
	0.14842	-0.05331	-0.05493	-0.05601	-0.05616	0.05011	0.05211	0.05357	0.05376					1.89981	-0.11167	-0.11231	-0.11739	-0.1183
	0.14935	-0.05336	-0.05498	-0.05607	-0.05622	0.05017	0.05218	0.05364	0.05384					1.90074	-0.11168	-0.11232	-0.11739	-0.1183
	0.15028	-0.0535	-0.05513	-0.05622	-0.05637	0.05031	0.05232	0.05379	0.05399					1.90167	-0.11168	-0.11231	-0.11738	-0.11829
	0.15121	-0.05363	-0.05527	-0.05636	-0.05651	0.05043	0.05245	0.05393	0.05413					1.9026	-0.11168	-0.11228	-0.11735	-0.11826
	0.15213	-0.05374	-0.05539	-0.05648	-0.05663	0.05055	0.05257	0.05405	0.05426					1.90353	-0.11172	-0.11234	-0.11741	-0.11832
	0.15306	-0.05384	-0.05549	-0.05659	-0.05674	0.05065	0.05267	0.05417	0.05437					1.90445	-0.11176	-0.11239	-0.11746	-0.11837
	0.15399	-0.05392	-0.05557	-0.05668	-0.05683	0.05074	0.05276	0.05426	0.05447					1.90538	-0.11179	-0.11242	-0.11749	-0.1184
	0.15492	-0.05398	-0.05564	-0.05675	-0.0569	0.05081	0.05284	0.05435	0.05455					1.90631	-0.11181	-0.11244	-0.11751	-0.11842
	0.15584	-0.05403	-0.05569	-0.05681	-0.05696	0.05087	0.05291	0.05442	0.05463					1.90724	-0.11182	-0.11244	-0.11751	-0.11842
	0.15677	-0.05417	-0.05584	-0.05696	-0.05711	0.05101	0.05305	0.05457	0.05478					1.90816	-0.11182	-0.11243	-0.1175	-0.11841
	0.1577	-0.05429	-0.05597	-0.0571	-0.05725	0.05113	0.05317	0.0547	0.05491					1.90909	-0.11182	-0.11241	-0.11747	-0.11838
	0.15863	-0.0544	-0.05609	-0.05721	-0.05737	0.05124	0.05329	0.05482	0.05503					1.91002	-0.11187	-0.11247	-0.11754	-0.11844
	0.15955	-0.05449	-0.05619	-0.05732	-0.05747	0.05134	0.05339	0.05493	0.05514					1.91095	-0.1119	-0.11252	-0.11758	-0.11849
	0.16048	-0.05457	-0.05627	-0.0574	-0.05756	0.05143	0.05348	0.05503	0.05524					1.91187	-0.11193	-0.11255	-0.11762	-0.11852
	0.16141	-0.05463	-0.05633	-0.05747	-0.05763	0.0515	0.05355	0.05511	0.05532					1.9128	-0.11196	-0.11257	-0.11764	-0.11854
	0.16234	-0.05467	-0.05638	-0.05753	-0.05768	0.05156	0.05361	0.05518	0.05539					1.91373	-0.11197	-0.11257	-0.11764	-0.11855
	0.16327	-0.05481	-0.05653	-0.05768	-0.05783	0.0517	0.05375	0.05532	0.05554					1.91466	-0.11197	-0.11256	-0.11763	-0.11853
	0.16419	-0.05494	-0.05666	-0.05781	-0.05797	0.05182	0.05387	0.05546	0.05567					1.91558	-0.11197	-0.11254	-0.1176	-0.11851
	0.16512	-0.05504	-0.05677	-0.05792	-0.05808	0.05193	0.05399	0.05557	0.05579					1.91651	-0.11202	-0.1126	-0.11767	-0.11857
	0.16605	-0.05513	-0.05686	-0.05802	-0.05818	0.05202	0.05408	0.05568	0.0559					1.91744	-0.11206	-0.11265	-0.11772	-0.11862
	0.16698	-0.05521	-0.05694	-0.05811	-0.05827	0.05211	0.05417	0.05577	0.05599					1.91837	-0.11209	-0.11268	-0.11775	-0.11866
	0.1679	-0.05526	-0.05701	-0.05817	-0.05833	0.05218	0.05424	0.05585	0.05607					1.91929	-0.11211	-0.1127	-0.11777	-0.11868
	0.16883	-0.05531	-0.05705	-0.05823	-0.05839	0.05224	0.0543	0.05592	0.05614					1.92022	-0.11212	-0.11271	-0.11778	-0.11868
	0.16976	-0.05544	-0.05719	-0.05837	-0.05853	0.05237	0.05444	0.05606	0.05628					1.92115	-0.11213	-0.1127	-0.11777	-0.11867
	0.17069	-0.05556	-0.05732	-0.0585	-0.05866	0.05249	0.05456	0.05619	0.05641					1.92208	-0.11213	-0.11268	-0.11774	-0.11864
	0.17161	-0.05567	-0.05743	-0.05862	-0.05878	0.0526	0.05466	0.0563	0.05653					1.92301	-0.11218	-0.11274	-0.11781	-0.11871
	0.17254	-0.05575	-0.05752	-0.05871	-0.05887	0.05269	0.05476	0.05641	0.05663					1.92393	-0.11222	-0.11279	-0.11786	-0.11876
	0.17347	-0.05582	-0.0576	-0.05879	-0.05896	0.05277	0.05484	0.0565	0.05672					1.92486	-0.11225	-0.11282	-0.11789	-0.1188
	0.1744	-0.05588	-0.05766	-0.05886	-0.05902	0.05284	0.05491	0.05657	0.0568					1.92579	-0.11227	-0.11284	-0.11792	-0.11882
	0.17532	-0.05592	-0.0577	-0.05891	-0.05907	0.0529	0.05497	0.05664	0.05687					1.92672	-0.11229	-0.11285	-0.11792	-0.11882
	0.17625	-0.05605	-0.05784	-0.05905	-0.05921	0.05303	0.0551	0.05678	0.057					1.92764	-0.11229	-0.11284	-0.11791	-0.11881
	0.17718	-0.05617	-0.05797	-0.05918	-0.05934	0.05315	0.05522	0.0569	0.05713					1.92857	-0.11229	-0.11282	-0.11789	-0.11879
	0.17811	-0.05627	-0.05807	-0.05929	-0.05945	0.05325	0.05532	0.05701	0.05725					1.9295	-0.11234	-0.11289	-0.11796	-0.11886
	0.17904	-0.05636	-0.05816	-0.05938	-0.05955	0.05334	0.05542	0.05712	0.05735					1.93043	-0.11238	-0.11294	-0.11801	-0.11891
	0.17996	-0.05643	-0.05824	-0.05946	-0.05963	0.05342	0.0555	0.0572	0.05743					1.93135	-0.11242	-0.11297	-0.11805	-0.11895
	0.18089	-0.05648	-0.0583	-0.05952	-0.05969	0.05349	0.05556	0.05728	0.05751					1.93228	-0.11244	-0.11299	-0.11808	-0.11897
	0.18182	-0.05652	-0.05834	-0.05957	-0.05974	0.05355	0.05562	0.05734	0.05757					1.93321	-0.11246	-0.113	-0.11808	-0.11898
	0.18275	-0.05665	-0.05848	-0.05971	-0.05988	0.05367	0.05575	0.05747	0.05771					1.93414	-0.11247	-0.113	-0.11808	-0.11898
	0.18367	-0.05676	-0.0586	-0.05984	-0.06	0.05379	0.05586	0.0576	0.05783					1.93506	-0.11247	-0.11298	-0.11806	-0.11895
	0.1846	-0.05686	-0.0587	-0.05994	-0.06011	0.05389	0.05597	0.05771	0.05795					1.93599	-0.11252	-0.11304	-0.11813	-0.11903
	0.18553	-0.05695	-0.05879	-0.06004	-0.06021	0.05398	0.05606	0.05781	0.05805					1.93692	-0.11257	-0.11309	-0.11819	-0.11908
	0.18646	-0.05701	-0.05886	-0.06011	-0.06028	0.05406	0.05614	0.05789	0.05813					1.93785	-0.1126	-0.11313	-0.11823	-0.11912
	0.18738	-0.05706	-0.05892	-0.06017	-0.06034	0.05413	0.0562	0.05796	0.0582					1.93878	-0.11263	-0.11315	-0.11826	-0.11915
	0.18831	-0.0571	-0.05896	-0.06022	-0.06039	0.05418	0.05625	0.05802	0.05827					1.9397	-0.11265	-0.11316	-0.11827	-0.11916
	0.18924	-0.05723	-0.05909	-0.06036	-0.06053	0.05431	0.05638	0.05816	0.0584					1.94063	-0.11266	-0.11316	-0.11827	-0.11916
	0.19017	-0.05734	-0.05921	-0.06048	-0.06065	0.05442	0.05649	0.05828	0.05852					1.94156	-0.11266	-0.11315	-0.11825	-0.11914
	0.19109	-0.05744	-0.05931	-0.06059	-0.06076	0.05452	0.05659	0.05839	0.05863					1.94249	-0.11271	-0.11321	-0.11833	-0.11922
	0.19202	-0.05752	-0.0594	-0.06068	-0.06085	0.05461	0.05668	0.05848	0.05873					1.94341	-0.11276	-0.11326	-0.11839	-0.11928
	0.19295	-0.05759	-0.05947	-0.06075	-0.06092	0.05469	0.05676	0.05857	0.05881					1.94434	-0.1128	-0.1133	-0.11843	-0.11933
	0.19388	-0.05764	-0.05952	-0.06081	-0.06098	0.05475	0.05682	0.05864	0.05888					1.94527	-0.11283	-0.11333	-0.11847	-0.11936
	0.19481	-0.05767	-0.05956	-0.06085	-0.06102	0.0548	0.05687	0.05869	0.05894					1.9462	-0.11285	-0.11334	-0.11849	-0.11938
	0.19573	-0.0578	-0.05969	-0.06099	-0.06116	0.05493	0.05699	0.05882	0.05907					1.94712	-0.11286	-0.11334	-0.11849	-0.11939
	0.19666	-0.05791	-0.05981	-0.06111	-0.06128	0.05504	0.05711	0.05894	0.05919					1.94805	-0.11287	-0.11333	-0.11848	-0.11938
	0.19759	-0.058	-0.05991	-0.06121	-0.06139	0.05514	0.05721	0.05905	0.0593					1.94898	-0.11293	-0.1134	-0.11856	-0.11946
	0.19852	-0.05808	-0.06	-0.0613	-0.06148	0.05523	0.05729	0.05914	0.0594					1.94991	-0.11298	-0.11346	-0.11863	-0.11953
	0.19944	-0.05815	-0.06006	-0.06137	-0.06155	0.0553	0.05737	0.05922	0.05948					1.95083	-0.11302	-0.1135	-0.11869	-0.11958
	0.20037	-0.05819	-0.06012	-0.06143	-0.06161	0.05536	0.05743	0.05929	0.05955					1.95176	-0.11306	-0.11353	-0.11873	-0.11963
	0.2013	-0.05822	-0.06015	-0.06147	-0.06165	0.05542	0.05747	0.05935	0.0596					1.95269	-0.11309	-0.11354	-0.11875	-0.11965
	0.20223	-0.05835	-0.06028	-0.0616	-0.06178	0.05554	0.0576	0.05948	0.05973					1.95362	-0.1131	-0.11355	-0.11877	-0.11967
	0.20315	-0.05846	-0.0604	-0.06172	-0.0619	0.05565	0.05771	0.05959	0.05985					1.95455	-0.11311	-0.11354	-0.11877	-0.11967
	0.20408	-0.05855	-0.0605	-0.06182	-0.062	0.05575	0.0578	0.0597	0.05996					1.95547	-0.11318	-0.11361	-0.11886	-0.11976
	0.20501	-0.05863	-0.06058	-0.06191	-0.06209	0.05583	0.05789	0.05979	0.06005					1.9564	-0.11324	-0.11367	-0.11893	-0.11984
	0.20594	-0.05869	-0.06064	-0.06198	-0.06216	0.05591	0.05796	0.05987	0.06013					1.95733	-0.11329	-0.11372	-0.119	-0.11991
	0.20686	-0.05874	-0.06069	-0.06203	-0.06222	0.05597	0.05802	0.05993	0.0602					1.95826	-0.11333	-0.11375	-0.11905	-0.11996
	0.20779	-0.05877	-0.06073	-0.06207	-0.06225	0.05602	0.05806	0.05999	0.06025					1.95918	-0.11336	-0.11377	-0.11909	-0.12
	0.20872	-0.05889	-0.06086	-0.0622	-0.06239	0.05614	0.05818	0.06012	0.06038					1.96011	-0.11339	-0.11378	-0.11911	-0.12003
	0.20965	-0.059	-0.06097	-0.06232	-0.06251	0.05625	0.05829	0.06023	0.0605					1.96104	-0.1134	-0.11378	-0.11912	-0.12004
	0.21058	-0.05909	-0.06107	-0.06242	-0.06261	0.05634	0.05839	0.06033	0.0606					1.96197	-0.11348	-0.11386	-0.11922	-0.12015
	0.2115	-0.05917	-0.06115	-0.06251	-0.06269	0.05643	0.05847	0.06042	0.06069					1.96289	-0.11355	-0.11392	-0.11931	-0.12024
	0.21243	-0.05923	-0.06121	-0.06257	-0.06276	0.0565	0.05854	0.0605	0.06077					1.96382	-0.1136	-0.11398	-0.11938	-0.12032
	0.21336	-0.05927	-0.06126	-0.06263	-0.06281	0.05656	0.0586	0.06056	0.06083					1.96475	-0.11365	-0.11402	-0.11945	-0.12039
	0.21429	-0.0593	-0.06129	-0.06266	-0.06285	0.05661	0.05864	0.06061	0.06088					1.96568	-0.11369	-0.11405	-0.1195	-0.12044
	0.21521	-0.05942	-0.06142	-0.06279	-0.06298	0.05673	0.05876	0.06074	0.06101					1.9666	-0.11372	-0.11407	-0.11953	-0.12049
	0.21614	-0.05953	-0.06153	-0.06291	-0.0631	0.05683	0.05887	0.06085	0.06113					1.96753	-0.11374	-0.11407	-0.11956	-0.12052
	0.21707	-0.05962	-0.06162	-0.06301	-0.0632	0.05693	0.05896	0.06095	0.06123					1.96846	-0.11383	-0.11416	-0.11967	-0.12064
	0.218	-0.05969	-0.0617	-0.06309	-0.06328	0.05701	0.05904	0.06104	0.06132					1.96939	-0.11391	-0.11424	-0.11977	-0.12075
	0.21892	-0.05975	-0.06177	-0.06316	-0.06335	0.05708	0.05911	0.06112	0.06139					1.97032	-0.11397	-0.1143	-0.11986	-0.12085
	0.21985	-0.05979	-0.06181	-0.06321	-0.0634	0.05714	0.05916	0.06118	0.06146					1.97124	-0.11403	-0.11435	-0.11994	-0.12093
	0.22078	-0.05982	-0.06184	-0.06324	-0.06343	0.05719	0.0592	0.06123	0.06151					1.97217	-0.11408	-0.11439	-0.12	-0.12101
	0.22171	-0.05994	-0.06197	-0.06337	-0.06356	0.05731	0.05932	0.06135	0.06163					1.9731	-0.11412	-0.11442	-0.12005	-0.12107
	0.22263	-0.06005	-0.06208	-0.06348	-0.06368	0.05741	0.05943	0.06146	0.06174					1.97403	-0.11415	-0.11443	-0.12009	-0.12112
	0.22356	-0.06014	-0.06217	-0.06358	-0.06377	0.05751	0.05952	0.06156	0.06184					1.97495	-0.11425	-0.11453	-0.12022	-0.12126
	0.22449	-0.06021	-0.06225	-0.06366	-0.06386	0.05759	0.0596	0.06165	0.06193					1.97588	-0.11434	-0.11462	-0.12034	-0.12139
	0.22542	-0.06027	-0.06231	-0.06373	-0.06392	0.05766	0.05966	0.06172	0.062					1.97681	-0.11441	-0.11469	-0.12044	-0.12151
	0.22635	-0.06031	-0.06235	-0.06377	-0.06397	0.05772	0.05972	0.06178	0.06207					1.97774	-0.11448	-0.11476	-0.12053	-0.12162
	0.22727	-0.06033	-0.06238	-0.06381	-0.064	0.05776	0.05976	0.06183	0.06211					1.97866	-0.11454	-0.1148	-0.12061	-0.12171
	0.2282	-0.06045	-0.06251	-0.06393	-0.06413	0.05788	0.05987	0.06195	0.06224					1.97959	-0.11458	-0.11484	-0.12068	-0.12179
	0.22913	-0.06055	-0.06261	-0.06405	-0.06424	0.05799	0.05997	0.06206	0.06235					1.98052	-0.11462	-0.11486	-0.12073	-0.12186
	0.23006	-0.06064	-0.06271	-0.06414	-0.06434	0.05808	0.06006	0.06216	0.06245					1.98145	-0.11474	-0.11499	-0.12088	-0.12202
	0.23098	-0.06071	-0.06278	-0.06422	-0.06442	0.05816	0.06014	0.06224	0.06253					1.98237	-0.11485	-0.1151	-0.121	-0.12216
	0.23191	-0.06077	-0.06284	-0.06428	-0.06448	0.05823	0.06021	0.06231	0.0626					1.9833	-0.11495	-0.1152	-0.1211	-0.12228
	0.23284	-0.06081	-0.06288	-0.06433	-0.06453	0.05829	0.06026	0.06237	0.06266					1.98423	-0.11503	-0.11527	-0.12118	-0.12237
	0.23377	-0.06083	-0.06291	-0.06436	-0.06456	0.05833	0.0603	0.06242	0.06271					1.98516	-0.1151	-0.11533	-0.12123	-0.12243
	0.23469	-0.06095	-0.06303	-0.06449	-0.06469	0.05845	0.06041	0.06254	0.06283					1.98609	-0.11516	-0.11536	-0.12126	-0.12248
	0.23562	-0.06105	-0.06314	-0.0646	-0.0648	0.05855	0.06051	0.06265	0.06294					1.98701	-0.1152	-0.11538	-0.12127	-0.1225
	0.23655	-0.06114	-0.06323	-0.06469	-0.06489	0.05864	0.0606	0.06274	0.06304					1.98794	-0.11524	-0.11554	-0.12148	-0.12271
	0.23748	-0.06121	-0.0633	-0.06477	-0.06497	0.05872	0.06068	0.06283	0.06312					1.98887	-0.11529	-0.11571	-0.12171	-0.12296
	0.2384	-0.06126	-0.06336	-0.06483	-0.06503	0.05879	0.06074	0.0629	0.06319					1.9898	-0.11535	-0.11591	-0.12198	-0.12324
	0.23933	-0.0613	-0.0634	-0.06488	-0.06508	0.05885	0.06079	0.06295	0.06325					1.99072	-0.11541	-0.11612	-0.12227	-0.12354
	0.24026	-0.06132	-0.06343	-0.0649	-0.06511	0.05889	0.06083	0.063	0.06329					1.99165	-0.11549	-0.11635	-0.12259	-0.12388
	0.24119	-0.06144	-0.06355	-0.06503	-0.06523	0.059	0.06094	0.06311	0.06341					1.99258	-0.11558	-0.1166	-0.12295	-0.12425
	0.24212	-0.06154	-0.06365	-0.06514	-0.06534	0.05911	0.06104	0.06322	0.06352					1.99351	-0.11568	-0.11686	-0.12333	-0.12465
	0.24304	-0.06163	-0.06374	-0.06523	-0.06544	0.0592	0.06112	0.06332	0.06362					1.99443	-0.116	-0.1171	-0.12339	-0.12461
	0.24397	-0.06169	-0.06381	-0.06531	-0.06551	0.05928	0.0612	0.0634	0.0637					1.99536	-0.11635	-0.1174	-0.1235	-0.12462
	0.2449	-0.06175	-0.06387	-0.06537	-0.06557	0.05934	0.06126	0.06346	0.06377					1.99629	-0.11674	-0.11777	-0.12367	-0.12466
	0.24583	-0.06178	-0.06391	-0.06541	-0.06562	0.0594	0.06131	0.06352	0.06382					1.99722	-0.11716	-0.1182	-0.12389	-0.12475
	0.24675	-0.06181	-0.06393	-0.06544	-0.06564	0.05944	0.06134	0.06356	0.06387					1.99814	-0.11762	-0.11869	-0.12415	-0.12488
	0.24768	-0.06192	-0.06405	-0.06556	-0.06577	0.05955	0.06146	0.06368	0.06399					1.99907	-0.11812	-0.11925	-0.12447	-0.12505
	0.24861	-0.06202	-0.06416	-0.06567	-0.06588	0.05966	0.06155	0.06378	0.06409					2	-0.11864	-0.11988	-0.12484	-0.12527
	0.24954	-0.0621	-0.06424	-0.06576	-0.06597	0.05975	0.06164	0.06388	0.06419
	0.25046	-0.06217	-0.06431	-0.06583	-0.06604	0.05982	0.06171	0.06396	0.06427
	0.25139	-0.06222	-0.06437	-0.06589	-0.0661	0.05989	0.06177	0.06402	0.06433
	0.25232	-0.06226	-0.06441	-0.06593	-0.06614	0.05994	0.06182	0.06408	0.06439
	0.25325	-0.06228	-0.06443	-0.06596	-0.06617	0.05999	0.06185	0.06412	0.06443
	0.25417	-0.06239	-0.06455	-0.06608	-0.06629	0.0601	0.06196	0.06423	0.06455
	0.2551	-0.06249	-0.06465	-0.06619	-0.0664	0.0602	0.06206	0.06434	0.06465
	0.25603	-0.06257	-0.06473	-0.06628	-0.06649	0.06029	0.06214	0.06443	0.06474
	0.25696	-0.06264	-0.0648	-0.06635	-0.06656	0.06036	0.06221	0.0645	0.06482
	0.25788	-0.06269	-0.06486	-0.06641	-0.06662	0.06043	0.06227	0.06457	0.06489
	0.25881	-0.06273	-0.06489	-0.06645	-0.06666	0.06048	0.06232	0.06462	0.06494
	0.25974	-0.06275	-0.06492	-0.06647	-0.06668	0.06052	0.06235	0.06466	0.06498
	0.26067	-0.06286	-0.06503	-0.06659	-0.0668	0.06063	0.06246	0.06478	0.0651
	0.2616	-0.06296	-0.06513	-0.0667	-0.06691	0.06073	0.06255	0.06488	0.0652
	0.26252	-0.06304	-0.06522	-0.06678	-0.067	0.06082	0.06264	0.06497	0.06529
	0.26345	-0.0631	-0.06529	-0.06685	-0.06707	0.0609	0.06271	0.06504	0.06537
	0.26438	-0.06315	-0.06534	-0.06691	-0.06713	0.06096	0.06276	0.06511	0.06543
	0.26531	-0.06318	-0.06537	-0.06695	-0.06717	0.06101	0.06281	0.06516	0.06548
	0.26623	-0.0632	-0.06539	-0.06697	-0.06719	0.06105	0.06284	0.06519	0.06552
	0.26716	-0.06331	-0.06551	-0.06709	-0.06731	0.06116	0.06294	0.06531	0.06563
	0.26809	-0.06341	-0.06561	-0.06719	-0.06741	0.06126	0.06304	0.06541	0.06574
	0.26902	-0.06349	-0.06569	-0.06728	-0.0675	0.06135	0.06312	0.0655	0.06583
	0.26994	-0.06355	-0.06576	-0.06735	-0.06757	0.06142	0.06319	0.06557	0.0659
	0.27087	-0.0636	-0.06581	-0.0674	-0.06762	0.06149	0.06324	0.06563	0.06596
	0.2718	-0.06363	-0.06584	-0.06744	-0.06766	0.06154	0.06329	0.06568	0.06601
	0.27273	-0.06365	-0.06586	-0.06746	-0.06768	0.06158	0.06332	0.06572	0.06605
	0.27365	-0.06376	-0.06597	-0.06758	-0.0678	0.06169	0.06342	0.06583	0.06616
	0.27458	-0.06386	-0.06607	-0.06768	-0.06791	0.06178	0.06351	0.06593	0.06626
	0.27551	-0.06394	-0.06615	-0.06777	-0.06799	0.06187	0.06359	0.06602	0.06635
	0.27644	-0.064	-0.06622	-0.06784	-0.06806	0.06194	0.06366	0.06609	0.06643
	0.27737	-0.06405	-0.06627	-0.06789	-0.06811	0.062	0.06371	0.06615	0.06649
	0.27829	-0.06408	-0.0663	-0.06793	-0.06815	0.06205	0.06376	0.0662	0.06654
	0.27922	-0.06409	-0.06632	-0.06795	-0.06817	0.06209	0.06378	0.06623	0.06657
	0.28015	-0.0642	-0.06643	-0.06806	-0.06829	0.0622	0.06389	0.06634	0.06668
	0.28108	-0.0643	-0.06653	-0.06816	-0.06839	0.0623	0.06398	0.06644	0.06678
	0.282	-0.06438	-0.06661	-0.06825	-0.06847	0.06238	0.06406	0.06653	0.06687
	0.28293	-0.06444	-0.06667	-0.06832	-0.06854	0.06245	0.06412	0.0666	0.06694
	0.28386	-0.06448	-0.06672	-0.06837	-0.06859	0.06252	0.06418	0.06666	0.067
	0.28479	-0.06452	-0.06675	-0.0684	-0.06863	0.06256	0.06422	0.0667	0.06705
	0.28571	-0.06453	-0.06677	-0.06842	-0.06865	0.0626	0.06425	0.06673	0.06708
	0.28664	-0.06464	-0.06688	-0.06854	-0.06876	0.06271	0.06435	0.06685	0.06719
	0.28757	-0.06473	-0.06697	-0.06863	-0.06886	0.0628	0.06444	0.06694	0.06729
	0.2885	-0.06481	-0.06705	-0.06872	-0.06895	0.06289	0.06451	0.06703	0.06738
	0.28942	-0.06487	-0.06712	-0.06878	-0.06901	0.06296	0.06458	0.0671	0.06745
	0.29035	-0.06492	-0.06716	-0.06883	-0.06906	0.06302	0.06463	0.06715	0.06751
	0.29128	-0.06495	-0.06719	-0.06887	-0.0691	0.06307	0.06467	0.0672	0.06755
	0.29221	-0.06496	-0.06721	-0.06888	-0.06912	0.06311	0.0647	0.06723	0.06758
	0.29314	-0.06507	-0.06732	-0.069	-0.06923	0.06321	0.0648	0.06734	0.06769
	0.29406	-0.06516	-0.06741	-0.0691	-0.06933	0.06331	0.06489	0.06743	0.06779
	0.29499	-0.06524	-0.06749	-0.06918	-0.06941	0.06339	0.06496	0.06752	0.06787
	0.29592	-0.0653	-0.06755	-0.06924	-0.06948	0.06346	0.06503	0.06759	0.06794
	0.29685	-0.06534	-0.0676	-0.06929	-0.06953	0.06352	0.06508	0.06764	0.068
	0.29777	-0.06537	-0.06763	-0.06932	-0.06956	0.06357	0.06511	0.06769	0.06804
	0.2987	-0.06539	-0.06764	-0.06934	-0.06957	0.0636	0.06514	0.06772	0.06807
	0.29963	-0.06549	-0.06775	-0.06945	-0.06969	0.06371	0.06524	0.06782	0.06818
	0.30056	-0.06558	-0.06784	-0.06955	-0.06978	0.0638	0.06533	0.06792	0.06828
	0.30148	-0.06566	-0.06792	-0.06963	-0.06987	0.06388	0.0654	0.068	0.06836
	0.30241	-0.06572	-0.06798	-0.06969	-0.06993	0.06395	0.06546	0.06807	0.06843
	0.30334	-0.06576	-0.06803	-0.06974	-0.06998	0.06401	0.06551	0.06812	0.06849
	0.30427	-0.06579	-0.06806	-0.06977	-0.07001	0.06406	0.06555	0.06816	0.06853
	0.30519	-0.0658	-0.06807	-0.06979	-0.07002	0.06409	0.06557	0.06819	0.06856
	0.30612	-0.06591	-0.06818	-0.0699	-0.07014	0.0642	0.06567	0.0683	0.06867
	0.30705	-0.066	-0.06827	-0.06999	-0.07023	0.06429	0.06576	0.06839	0.06876
	0.30798	-0.06607	-0.06834	-0.07007	-0.07031	0.06437	0.06583	0.06847	0.06884
	0.30891	-0.06613	-0.0684	-0.07014	-0.07038	0.06444	0.06589	0.06854	0.06891
	0.30983	-0.06617	-0.06845	-0.07018	-0.07042	0.0645	0.06594	0.06859	0.06896
	0.31076	-0.0662	-0.06847	-0.07021	-0.07045	0.06454	0.06598	0.06863	0.069
	0.31169	-0.06621	-0.06849	-0.07023	-0.07047	0.06458	0.066	0.06866	0.06903
	0.31262	-0.06632	-0.06859	-0.07034	-0.07058	0.06468	0.0661	0.06877	0.06914
	0.31354	-0.06641	-0.06868	-0.07043	-0.07067	0.06477	0.06618	0.06886	0.06923
	0.31447	-0.06648	-0.06876	-0.07051	-0.07075	0.06485	0.06626	0.06894	0.06931
	0.3154	-0.06654	-0.06882	-0.07057	-0.07081	0.06492	0.06632	0.069	0.06938
	0.31633	-0.06658	-0.06886	-0.07062	-0.07086	0.06498	0.06636	0.06905	0.06943
	0.31725	-0.06661	-0.06888	-0.07064	-0.07089	0.06502	0.0664	0.06909	0.06947
	0.31818	-0.06662	-0.06889	-0.07066	-0.0709	0.06506	0.06642	0.06912	0.0695
	0.31911	-0.06672	-0.069	-0.07077	-0.07101	0.06516	0.06652	0.06922	0.0696
	0.32004	-0.06681	-0.06909	-0.07086	-0.0711	0.06525	0.0666	0.06931	0.06969
	0.32096	-0.06688	-0.06916	-0.07094	-0.07118	0.06533	0.06667	0.06939	0.06977
	0.32189	-0.06694	-0.06922	-0.071	-0.07124	0.06539	0.06673	0.06946	0.06984
	0.32282	-0.06698	-0.06926	-0.07104	-0.07129	0.06545	0.06678	0.06951	0.06989
	0.32375	-0.06701	-0.06929	-0.07107	-0.07131	0.0655	0.06681	0.06955	0.06993
	0.32468	-0.06702	-0.0693	-0.07108	-0.07132	0.06553	0.06683	0.06957	0.06995
	0.3256	-0.06712	-0.0694	-0.07119	-0.07143	0.06563	0.06693	0.06967	0.07006
	0.32653	-0.06721	-0.06949	-0.07128	-0.07153	0.06572	0.06701	0.06976	0.07015
	0.32746	-0.06728	-0.06956	-0.07135	-0.0716	0.0658	0.06708	0.06984	0.07023
	0.32839	-0.06734	-0.06962	-0.07141	-0.07166	0.06586	0.06714	0.0699	0.07029
	0.32931	-0.06738	-0.06966	-0.07146	-0.07171	0.06592	0.06718	0.06995	0.07034
	0.33024	-0.0674	-0.06968	-0.07148	-0.07173	0.06596	0.06722	0.06999	0.07038
	0.33117	-0.06741	-0.06969	-0.07149	-0.07174	0.066	0.06724	0.07001	0.0704
	0.3321	-0.06751	-0.06979	-0.0716	-0.07185	0.0661	0.06733	0.07011	0.0705
	0.33302	-0.0676	-0.06988	-0.07169	-0.07194	0.06619	0.06741	0.0702	0.07059
	0.33395	-0.06767	-0.06995	-0.07177	-0.07202	0.06626	0.06748	0.07028	0.07067
	0.33488	-0.06773	-0.07001	-0.07182	-0.07208	0.06633	0.06754	0.07034	0.07073
	0.33581	-0.06777	-0.07005	-0.07187	-0.07212	0.06638	0.06758	0.07039	0.07078
	0.33673	-0.06779	-0.07007	-0.07189	-0.07214	0.06643	0.06762	0.07043	0.07082
	0.33766	-0.0678	-0.07008	-0.0719	-0.07215	0.06646	0.06763	0.07045	0.07084
	0.33859	-0.0679	-0.07018	-0.07201	-0.07226	0.06656	0.06773	0.07055	0.07094
	0.33952	-0.06799	-0.07027	-0.0721	-0.07235	0.06665	0.06781	0.07064	0.07103
	0.34045	-0.06806	-0.07034	-0.07217	-0.07243	0.06672	0.06788	0.07071	0.07111
	0.34137	-0.06811	-0.07039	-0.07223	-0.07248	0.06679	0.06793	0.07077	0.07117
	0.3423	-0.06815	-0.07043	-0.07227	-0.07253	0.06684	0.06798	0.07082	0.07122
	0.34323	-0.06818	-0.07045	-0.0723	-0.07255	0.06688	0.06801	0.07085	0.07125
	0.34416	-0.06818	-0.07046	-0.0723	-0.07256	0.06692	0.06802	0.07087	0.07128
	0.34508	-0.06828	-0.07056	-0.07241	-0.07267	0.06701	0.06812	0.07097	0.07138
	0.34601	-0.06837	-0.07065	-0.0725	-0.07275	0.0671	0.0682	0.07106	0.07146
	0.34694	-0.06844	-0.07071	-0.07257	-0.07283	0.06718	0.06827	0.07113	0.07154
	0.34787	-0.06849	-0.07077	-0.07263	-0.07289	0.06724	0.06832	0.07119	0.0716
	0.34879	-0.06853	-0.07081	-0.07267	-0.07293	0.06729	0.06836	0.07124	0.07165
	0.34972	-0.06855	-0.07083	-0.07269	-0.07295	0.06734	0.06839	0.07128	0.07168
	0.35065	-0.06856	-0.07083	-0.0727	-0.07296	0.06737	0.06841	0.0713	0.0717
	0.35158	-0.06866	-0.07093	-0.0728	-0.07306	0.06747	0.0685	0.07139	0.0718
	0.3525	-0.06874	-0.07102	-0.07289	-0.07315	0.06755	0.06858	0.07148	0.07189
	0.35343	-0.06881	-0.07109	-0.07296	-0.07322	0.06763	0.06865	0.07155	0.07196
	0.35436	-0.06887	-0.07114	-0.07302	-0.07328	0.06769	0.0687	0.07161	0.07202
	0.35529	-0.0689	-0.07117	-0.07306	-0.07332	0.06774	0.06874	0.07166	0.07207
	0.35622	-0.06893	-0.0712	-0.07308	-0.07334	0.06778	0.06877	0.07169	0.0721
	0.35714	-0.06893	-0.0712	-0.07309	-0.07335	0.06781	0.06878	0.07171	0.07212
	0.35807	-0.06903	-0.0713	-0.07319	-0.07346	0.06791	0.06888	0.07181	0.07222
	0.359	-0.06912	-0.07138	-0.07328	-0.07354	0.068	0.06895	0.07189	0.07231
	0.35993	-0.06918	-0.07145	-0.07335	-0.07361	0.06807	0.06902	0.07196	0.07238
	0.36085	-0.06924	-0.0715	-0.07341	-0.07367	0.06813	0.06907	0.07202	0.07244
	0.36178	-0.06927	-0.07154	-0.07344	-0.07371	0.06819	0.06911	0.07207	0.07249
	0.36271	-0.0693	-0.07156	-0.07347	-0.07373	0.06823	0.06914	0.0721	0.07252
	0.36364	-0.0693	-0.07156	-0.07347	-0.07374	0.06826	0.06915	0.07212	0.07254
	0.36456	-0.0694	-0.07166	-0.07358	-0.07384	0.06835	0.06924	0.07221	0.07264
	0.36549	-0.06948	-0.07174	-0.07366	-0.07393	0.06844	0.06932	0.0723	0.07272
	0.36642	-0.06955	-0.07181	-0.07373	-0.074	0.06851	0.06939	0.07237	0.07279
	0.36735	-0.0696	-0.07186	-0.07379	-0.07405	0.06857	0.06944	0.07243	0.07285
	0.36827	-0.06964	-0.0719	-0.07382	-0.07409	0.06862	0.06948	0.07247	0.0729
	0.3692	-0.06966	-0.07191	-0.07385	-0.07411	0.06866	0.0695	0.0725	0.07293
	0.37013	-0.06966	-0.07192	-0.07385	-0.07412	0.06869	0.06952	0.07252	0.07295
	0.37106	-0.06976	-0.07202	-0.07395	-0.07422	0.06879	0.06961	0.07261	0.07304
	0.37199	-0.06984	-0.0721	-0.07404	-0.07431	0.06887	0.06968	0.0727	0.07313
	0.37291	-0.06991	-0.07216	-0.07411	-0.07438	0.06895	0.06975	0.07277	0.0732
	0.37384	-0.06996	-0.07221	-0.07416	-0.07443	0.06901	0.0698	0.07282	0.07326
	0.37477	-0.06999	-0.07225	-0.0742	-0.07447	0.06906	0.06984	0.07287	0.0733
	0.3757	-0.07002	-0.07227	-0.07422	-0.07449	0.0691	0.06986	0.0729	0.07333
	0.37662	-0.07002	-0.07227	-0.07423	-0.0745	0.06913	0.06988	0.07291	0.07335
	0.37755	-0.07012	-0.07237	-0.07433	-0.0746	0.06922	0.06996	0.07301	0.07344
	0.37848	-0.0702	-0.07245	-0.07441	-0.07469	0.0693	0.07004	0.07309	0.07353
	0.37941	-0.07026	-0.07251	-0.07448	-0.07476	0.06938	0.0701	0.07316	0.0736
	0.38033	-0.07031	-0.07256	-0.07453	-0.07481	0.06944	0.07015	0.07322	0.07365
	0.38126	-0.07035	-0.0726	-0.07457	-0.07485	0.06949	0.07019	0.07326	0.0737
	0.38219	-0.07037	-0.07261	-0.07459	-0.07487	0.06953	0.07022	0.07329	0.07373
	0.38312	-0.07037	-0.07262	-0.0746	-0.07487	0.06955	0.07023	0.07331	0.07374
	0.38404	-0.07047	-0.07271	-0.0747	-0.07497	0.06965	0.07031	0.0734	0.07384
	0.38497	-0.07055	-0.07279	-0.07478	-0.07506	0.06973	0.07039	0.07348	0.07392
	0.3859	-0.07061	-0.07286	-0.07485	-0.07513	0.0698	0.07045	0.07355	0.07399
	0.38683	-0.07066	-0.07291	-0.0749	-0.07518	0.06986	0.0705	0.07361	0.07405
	0.38776	-0.0707	-0.07294	-0.07494	-0.07521	0.06991	0.07054	0.07365	0.07409
	0.38868	-0.07072	-0.07296	-0.07496	-0.07523	0.06995	0.07056	0.07368	0.07412
	0.38961	-0.07072	-0.07296	-0.07496	-0.07524	0.06998	0.07057	0.07369	0.07414
	0.39054	-0.07082	-0.07305	-0.07506	-0.07534	0.07007	0.07066	0.07379	0.07423
	0.39147	-0.07089	-0.07313	-0.07514	-0.07542	0.07015	0.07073	0.07387	0.07431
	0.39239	-0.07096	-0.0732	-0.07521	-0.07549	0.07022	0.0708	0.07393	0.07438
	0.39332	-0.07101	-0.07324	-0.07526	-0.07554	0.07028	0.07084	0.07399	0.07444
	0.39425	-0.07104	-0.07328	-0.0753	-0.07558	0.07033	0.07088	0.07403	0.07448
	0.39518	-0.07106	-0.07329	-0.07532	-0.0756	0.07037	0.0709	0.07406	0.07451
	0.3961	-0.07106	-0.07329	-0.07532	-0.0756	0.0704	0.07091	0.07407	0.07452
	0.39703	-0.07116	-0.07339	-0.07542	-0.0757	0.07049	0.071	0.07417	0.07462
	0.39796	-0.07124	-0.07347	-0.0755	-0.07579	0.07057	0.07107	0.07425	0.0747
	0.39889	-0.0713	-0.07353	-0.07557	-0.07585	0.07064	0.07113	0.07431	0.07477
	0.39981	-0.07135	-0.07358	-0.07562	-0.0759	0.0707	0.07118	0.07437	0.07482
	0.40074	-0.07138	-0.07361	-0.07565	-0.07594	0.07075	0.07122	0.07441	0.07486
	0.40167	-0.0714	-0.07363	-0.07567	-0.07596	0.07079	0.07124	0.07443	0.07489
	0.4026	-0.07141	-0.07363	-0.07568	-0.07596	0.07081	0.07125	0.07445	0.07491
	0.40353	-0.0715	-0.07372	-0.07577	-0.07606	0.0709	0.07133	0.07454	0.075
	0.40445	-0.07158	-0.0738	-0.07586	-0.07614	0.07098	0.07141	0.07462	0.07508
	0.40538	-0.07164	-0.07386	-0.07592	-0.07621	0.07105	0.07147	0.07469	0.07515
	0.40631	-0.07169	-0.07391	-0.07597	-0.07626	0.07111	0.07151	0.07474	0.0752
	0.40724	-0.07172	-0.07394	-0.07601	-0.0763	0.07116	0.07155	0.07478	0.07524
	0.40816	-0.07174	-0.07396	-0.07603	-0.07631	0.0712	0.07157	0.07481	0.07527
	0.40909	-0.07174	-0.07396	-0.07603	-0.07632	0.07122	0.07158	0.07482	0.07528
	0.41002	-0.07183	-0.07405	-0.07613	-0.07641	0.07131	0.07167	0.07491	0.07538
	0.41095	-0.07191	-0.07413	-0.07621	-0.0765	0.07139	0.07174	0.07499	0.07546
	0.41187	-0.07197	-0.07419	-0.07627	-0.07656	0.07146	0.0718	0.07506	0.07552
	0.4128	-0.07202	-0.07424	-0.07632	-0.07661	0.07152	0.07184	0.07511	0.07558
	0.41373	-0.07205	-0.07427	-0.07636	-0.07665	0.07157	0.07188	0.07515	0.07562
	0.41466	-0.07207	-0.07428	-0.07637	-0.07666	0.0716	0.0719	0.07517	0.07564
	0.41558	-0.07208	-0.07428	-0.07637	-0.07667	0.07163	0.07191	0.07519	0.07566
	0.41651	-0.07217	-0.07437	-0.07647	-0.07676	0.07172	0.07199	0.07528	0.07575
	0.41744	-0.07224	-0.07445	-0.07655	-0.07685	0.0718	0.07206	0.07536	0.07583
	0.41837	-0.07231	-0.07451	-0.07662	-0.07691	0.07187	0.07212	0.07542	0.0759
	0.41929	-0.07235	-0.07456	-0.07667	-0.07696	0.07192	0.07217	0.07547	0.07595
	0.42022	-0.07239	-0.07459	-0.0767	-0.077	0.07197	0.0722	0.07551	0.07599
	0.42115	-0.0724	-0.0746	-0.07672	-0.07701	0.072	0.07222	0.07554	0.07601
	0.42208	-0.07241	-0.0746	-0.07672	-0.07701	0.07203	0.07223	0.07555	0.07603
	0.42301	-0.0725	-0.07469	-0.07682	-0.07711	0.07212	0.07231	0.07564	0.07612
	0.42393	-0.07257	-0.07477	-0.0769	-0.07719	0.0722	0.07238	0.07572	0.0762
	0.42486	-0.07264	-0.07483	-0.07696	-0.07726	0.07226	0.07244	0.07578	0.07626
	0.42579	-0.07268	-0.07488	-0.07701	-0.07731	0.07232	0.07249	0.07583	0.07632
	0.42672	-0.07271	-0.07491	-0.07704	-0.07734	0.07237	0.07252	0.07587	0.07636
	0.42764	-0.07273	-0.07492	-0.07706	-0.07736	0.0724	0.07254	0.0759	0.07638
	0.42857	-0.07273	-0.07492	-0.07706	-0.07736	0.07242	0.07255	0.07591	0.07639
	0.4295	-0.07282	-0.07501	-0.07716	-0.07745	0.07251	0.07263	0.076	0.07648
	0.43043	-0.0729	-0.07509	-0.07724	-0.07753	0.07259	0.0727	0.07607	0.07656
	0.43135	-0.07296	-0.07515	-0.0773	-0.0776	0.07266	0.07276	0.07614	0.07663
	0.43228	-0.07301	-0.07519	-0.07735	-0.07765	0.07271	0.0728	0.07619	0.07668
	0.43321	-0.07304	-0.07522	-0.07738	-0.07768	0.07276	0.07283	0.07623	0.07672
	0.43414	-0.07305	-0.07523	-0.0774	-0.0777	0.07279	0.07285	0.07625	0.07674
	0.43506	-0.07306	-0.07523	-0.07739	-0.0777	0.07282	0.07286	0.07626	0.07675
	0.43599	-0.07315	-0.07532	-0.07749	-0.07779	0.0729	0.07294	0.07635	0.07684
	0.43692	-0.07322	-0.0754	-0.07757	-0.07787	0.07298	0.07301	0.07643	0.07692
	0.43785	-0.07328	-0.07546	-0.07763	-0.07794	0.07305	0.07307	0.07649	0.07699
	0.43878	-0.07333	-0.0755	-0.07768	-0.07799	0.0731	0.07311	0.07654	0.07704
	0.4397	-0.07336	-0.07553	-0.07771	-0.07802	0.07315	0.07315	0.07658	0.07708
	0.44063	-0.07338	-0.07555	-0.07773	-0.07803	0.07318	0.07317	0.0766	0.0771
	0.44156	-0.07338	-0.07554	-0.07773	-0.07803	0.0732	0.07317	0.07661	0.07711
	0.44249	-0.07347	-0.07563	-0.07782	-0.07813	0.07329	0.07325	0.0767	0.0772
	0.44341	-0.07354	-0.07571	-0.0779	-0.07821	0.07337	0.07332	0.07678	0.07728
	0.44434	-0.0736	-0.07577	-0.07797	-0.07827	0.07343	0.07338	0.07684	0.07734
	0.44527	-0.07365	-0.07581	-0.07801	-0.07832	0.07349	0.07342	0.07689	0.07739
	0.4462	-0.07368	-0.07584	-0.07804	-0.07835	0.07353	0.07345	0.07693	0.07743
	0.44712	-0.0737	-0.07585	-0.07806	-0.07837	0.07357	0.07347	0.07695	0.07745
	0.44805	-0.0737	-0.07585	-0.07806	-0.07836	0.07359	0.07348	0.07696	0.07746
	0.44898	-0.07379	-0.07594	-0.07815	-0.07846	0.07367	0.07356	0.07705	0.07755
	0.44991	-0.07386	-0.07601	-0.07823	-0.07854	0.07375	0.07363	0.07712	0.07763
	0.45083	-0.07392	-0.07607	-0.07829	-0.0786	0.07382	0.07368	0.07719	0.07769
	0.45176	-0.07397	-0.07612	-0.07834	-0.07865	0.07387	0.07373	0.07723	0.07774
	0.45269	-0.074	-0.07614	-0.07837	-0.07868	0.07391	0.07376	0.07727	0.07778
	0.45362	-0.07401	-0.07616	-0.07838	-0.0787	0.07395	0.07378	0.07729	0.0778
	0.45455	-0.07401	-0.07615	-0.07838	-0.07869	0.07397	0.07378	0.0773	0.07781
	0.45547	-0.0741	-0.07624	-0.07848	-0.07879	0.07405	0.07386	0.07739	0.0779
	0.4564	-0.07418	-0.07632	-0.07856	-0.07887	0.07413	0.07393	0.07747	0.07798
	0.45733	-0.07424	-0.07638	-0.07862	-0.07893	0.07419	0.07399	0.07753	0.07804
	0.45826	-0.07428	-0.07642	-0.07866	-0.07898	0.07425	0.07403	0.07758	0.07809
	0.45918	-0.07431	-0.07645	-0.07869	-0.07901	0.07429	0.07406	0.07761	0.07813
	0.46011	-0.07433	-0.07646	-0.07871	-0.07902	0.07432	0.07408	0.07763	0.07815
	0.46104	-0.07433	-0.07645	-0.07871	-0.07902	0.07434	0.07408	0.07764	0.07816
	0.46197	-0.07441	-0.07654	-0.0788	-0.07911	0.07443	0.07416	0.07773	0.07825
	0.46289	-0.07449	-0.07662	-0.07888	-0.07919	0.0745	0.07423	0.0778	0.07832
	0.46382	-0.07455	-0.07667	-0.07894	-0.07926	0.07457	0.07428	0.07787	0.07839
	0.46475	-0.07459	-0.07672	-0.07898	-0.0793	0.07462	0.07433	0.07791	0.07844
	0.46568	-0.07462	-0.07674	-0.07901	-0.07933	0.07466	0.07436	0.07795	0.07847
	0.4666	-0.07464	-0.07676	-0.07903	-0.07934	0.07469	0.07437	0.07797	0.07849
	0.46753	-0.07464	-0.07675	-0.07902	-0.07934	0.07471	0.07438	0.07798	0.0785
	0.46846	-0.07473	-0.07684	-0.07912	-0.07944	0.0748	0.07446	0.07806	0.07859
	0.46939	-0.0748	-0.07691	-0.0792	-0.07951	0.07487	0.07453	0.07814	0.07867
	0.47032	-0.07486	-0.07697	-0.07926	-0.07958	0.07493	0.07458	0.0782	0.07873
	0.47124	-0.0749	-0.07701	-0.0793	-0.07962	0.07499	0.07462	0.07825	0.07878
	0.47217	-0.07493	-0.07704	-0.07933	-0.07965	0.07503	0.07465	0.07828	0.07881
	0.4731	-0.07495	-0.07705	-0.07934	-0.07966	0.07506	0.07467	0.0783	0.07883
	0.47403	-0.07495	-0.07704	-0.07934	-0.07966	0.07508	0.07467	0.07831	0.07884
	0.47495	-0.07503	-0.07713	-0.07943	-0.07976	0.07516	0.07475	0.0784	0.07893
	0.47588	-0.07511	-0.07721	-0.07951	-0.07983	0.07523	0.07482	0.07847	0.079
	0.47681	-0.07516	-0.07726	-0.07957	-0.07989	0.0753	0.07487	0.07853	0.07906
	0.47774	-0.07521	-0.07731	-0.07962	-0.07994	0.07535	0.07491	0.07858	0.07911
	0.47866	-0.07524	-0.07733	-0.07965	-0.07997	0.07539	0.07494	0.07861	0.07915
	0.47959	-0.07525	-0.07734	-0.07966	-0.07998	0.07542	0.07496	0.07863	0.07917
	0.48052	-0.07525	-0.07734	-0.07965	-0.07998	0.07544	0.07496	0.07864	0.07918
	0.48145	-0.07534	-0.07742	-0.07975	-0.08007	0.07552	0.07504	0.07872	0.07926
	0.48237	-0.07541	-0.0775	-0.07982	-0.08015	0.07559	0.07511	0.0788	0.07934
	0.4833	-0.07547	-0.07755	-0.07988	-0.08021	0.07566	0.07516	0.07886	0.0794
	0.48423	-0.07551	-0.0776	-0.07993	-0.08025	0.07571	0.0752	0.0789	0.07945
	0.48516	-0.07554	-0.07762	-0.07996	-0.08028	0.07575	0.07523	0.07894	0.07948
	0.48609	-0.07556	-0.07763	-0.07997	-0.08029	0.07578	0.07525	0.07896	0.0795
	0.48701	-0.07555	-0.07762	-0.07996	-0.08029	0.0758	0.07525	0.07896	0.07951
	0.48794	-0.07564	-0.07771	-0.08006	-0.08038	0.07588	0.07533	0.07905	0.07959
	0.48887	-0.07571	-0.07778	-0.08013	-0.08046	0.07595	0.07539	0.07912	0.07967
	0.4898	-0.07577	-0.07784	-0.08019	-0.08052	0.07601	0.07545	0.07918	0.07973
	0.49072	-0.07581	-0.07788	-0.08024	-0.08057	0.07606	0.07549	0.07923	0.07978
	0.49165	-0.07584	-0.07791	-0.08026	-0.08059	0.0761	0.07552	0.07926	0.07981
	0.49258	-0.07586	-0.07792	-0.08028	-0.08061	0.07613	0.07553	0.07928	0.07983
	0.49351	-0.07586	-0.07791	-0.08027	-0.0806	0.07615	0.07553	0.07929	0.07984
	0.49443	-0.07594	-0.078	-0.08036	-0.08069	0.07623	0.07561	0.07937	0.07992
	0.49536	-0.07601	-0.07807	-0.08044	-0.08077	0.0763	0.07568	0.07944	0.08
	0.49629	-0.07607	-0.07813	-0.0805	-0.08083	0.07636	0.07573	0.0795	0.08006
	0.49722	-0.07611	-0.07817	-0.08054	-0.08087	0.07641	0.07577	0.07955	0.0801
	0.49814	-0.07614	-0.07819	-0.08057	-0.0809	0.07645	0.0758	0.07958	0.08014
	0.49907	-0.07616	-0.0782	-0.08058	-0.08091	0.07648	0.07581	0.0796	0.08016
	0.5	-0.07615	-0.07819	-0.08058	-0.08091	0.0765	0.07582	0.07961	0.08016
	0.50093	-0.07624	-0.07828	-0.08067	-0.081	0.07658	0.07589	0.07969	0.08025
	0.50186	-0.07631	-0.07835	-0.08074	-0.08108	0.07665	0.07596	0.07976	0.08032
	0.50278	-0.07637	-0.07841	-0.0808	-0.08114	0.07671	0.07601	0.07982	0.08038
	0.50371	-0.07641	-0.07845	-0.08084	-0.08118	0.07676	0.07605	0.07987	0.08043
	0.50464	-0.07644	-0.07847	-0.08087	-0.08121	0.0768	0.07608	0.0799	0.08046
	0.50557	-0.07645	-0.07848	-0.08088	-0.08122	0.07683	0.07609	0.07992	0.08048
	0.50649	-0.07645	-0.07847	-0.08088	-0.08121	0.07684	0.0761	0.07992	0.08048
	0.50742	-0.07654	-0.07856	-0.08097	-0.08131	0.07692	0.07617	0.08001	0.08057
	0.50835	-0.07661	-0.07863	-0.08104	-0.08138	0.07699	0.07624	0.08008	0.08064
	0.50928	-0.07666	-0.07869	-0.0811	-0.08144	0.07705	0.07629	0.08014	0.0807
	0.5102	-0.07671	-0.07873	-0.08114	-0.08148	0.0771	0.07633	0.08018	0.08075
	0.51113	-0.07673	-0.07875	-0.08117	-0.08151	0.07714	0.07635	0.08021	0.08078
	0.51206	-0.07675	-0.07876	-0.08118	-0.08152	0.07717	0.07637	0.08023	0.0808
	0.51299	-0.07675	-0.07875	-0.08118	-0.08152	0.07718	0.07637	0.08023	0.0808
	0.51391	-0.07683	-0.07884	-0.08127	-0.08161	0.07726	0.07645	0.08032	0.08089
	0.51484	-0.0769	-0.07891	-0.08134	-0.08168	0.07733	0.07651	0.08039	0.08096
	0.51577	-0.07696	-0.07896	-0.0814	-0.08174	0.07739	0.07656	0.08045	0.08102
	0.5167	-0.077	-0.079	-0.08144	-0.08178	0.07744	0.0766	0.08049	0.08107
	0.51763	-0.07703	-0.07903	-0.08147	-0.08181	0.07748	0.07663	0.08052	0.0811
	0.51855	-0.07704	-0.07903	-0.08148	-0.08182	0.0775	0.07664	0.08054	0.08112
	0.51948	-0.07704	-0.07903	-0.08147	-0.08181	0.07752	0.07664	0.08054	0.08112
	0.52041	-0.07712	-0.07911	-0.08156	-0.08191	0.0776	0.07672	0.08063	0.08121
	0.52134	-0.07719	-0.07918	-0.08164	-0.08198	0.07767	0.07678	0.0807	0.08128
	0.52226	-0.07725	-0.07924	-0.08169	-0.08204	0.07773	0.07684	0.08076	0.08134
	0.52319	-0.07729	-0.07928	-0.08174	-0.08208	0.07777	0.07687	0.0808	0.08138
	0.52412	-0.07732	-0.0793	-0.08176	-0.08211	0.07781	0.0769	0.08083	0.08141
	0.52505	-0.07733	-0.07931	-0.08177	-0.08212	0.07784	0.07691	0.08085	0.08143
	0.52597	-0.07733	-0.0793	-0.08176	-0.08211	0.07786	0.07692	0.08085	0.08143
	0.5269	-0.07741	-0.07938	-0.08185	-0.0822	0.07794	0.07699	0.08094	0.08152
	0.52783	-0.07748	-0.07945	-0.08193	-0.08228	0.078	0.07705	0.08101	0.08159
	0.52876	-0.07754	-0.07951	-0.08199	-0.08233	0.07806	0.07711	0.08106	0.08165
	0.52968	-0.07758	-0.07955	-0.08203	-0.08238	0.07811	0.07714	0.08111	0.08169
	0.53061	-0.0776	-0.07957	-0.08205	-0.0824	0.07815	0.07717	0.08114	0.08172
	0.53154	-0.07762	-0.07958	-0.08206	-0.08241	0.07818	0.07718	0.08115	0.08174
	0.53247	-0.07761	-0.07957	-0.08206	-0.0824	0.07819	0.07718	0.08116	0.08174
	0.5334	-0.0777	-0.07965	-0.08215	-0.08249	0.07827	0.07726	0.08124	0.08183
	0.53432	-0.07777	-0.07972	-0.08222	-0.08257	0.07834	0.07732	0.08131	0.0819
	0.53525	-0.07782	-0.07978	-0.08228	-0.08263	0.0784	0.07737	0.08137	0.08196
	0.53618	-0.07786	-0.07981	-0.08232	-0.08267	0.07845	0.07741	0.08141	0.082
	0.53711	-0.07789	-0.07984	-0.08234	-0.08269	0.07849	0.07744	0.08144	0.08203
	0.53803	-0.0779	-0.07984	-0.08235	-0.0827	0.07852	0.07745	0.08145	0.08205
	0.53896	-0.0779	-0.07984	-0.08234	-0.0827	0.07853	0.07745	0.08146	0.08205
	0.53989	-0.07798	-0.07992	-0.08243	-0.08279	0.07861	0.07752	0.08154	0.08214
	0.54082	-0.07805	-0.07999	-0.08251	-0.08286	0.07868	0.07759	0.08161	0.08221
	0.54174	-0.07811	-0.08004	-0.08256	-0.08292	0.07874	0.07764	0.08167	0.08226
	0.54267	-0.07815	-0.08008	-0.0826	-0.08296	0.07879	0.07768	0.08171	0.08231
	0.5436	-0.07817	-0.0801	-0.08263	-0.08298	0.07883	0.0777	0.08174	0.08234
	0.54453	-0.07818	-0.08011	-0.08264	-0.08299	0.07885	0.07771	0.08175	0.08235
	0.54545	-0.07818	-0.0801	-0.08263	-0.08298	0.07887	0.07771	0.08176	0.08236
	0.54638	-0.07826	-0.08019	-0.08272	-0.08307	0.07895	0.07779	0.08184	0.08244
	0.54731	-0.07833	-0.08025	-0.08279	-0.08315	0.07902	0.07785	0.08191	0.08251
	0.54824	-0.07839	-0.08031	-0.08285	-0.0832	0.07908	0.0779	0.08196	0.08257
	0.54917	-0.07843	-0.08034	-0.08289	-0.08325	0.07913	0.07794	0.08201	0.08261
	0.55009	-0.07845	-0.08037	-0.08291	-0.08327	0.07916	0.07796	0.08203	0.08264
	0.55102	-0.07846	-0.08037	-0.08292	-0.08328	0.07919	0.07797	0.08205	0.08266
	0.55195	-0.07846	-0.08036	-0.08291	-0.08327	0.07921	0.07797	0.08205	0.08266
	0.55288	-0.07854	-0.08045	-0.083	-0.08336	0.07929	0.07805	0.08213	0.08274
	0.5538	-0.07861	-0.08052	-0.08307	-0.08343	0.07936	0.07811	0.0822	0.08281
	0.55473	-0.07867	-0.08057	-0.08313	-0.08349	0.07941	0.07816	0.08226	0.08287
	0.55566	-0.07871	-0.08061	-0.08317	-0.08353	0.07946	0.0782	0.0823	0.08291
	0.55659	-0.07873	-0.08063	-0.08319	-0.08355	0.0795	0.07822	0.08233	0.08294
	0.55751	-0.07874	-0.08063	-0.0832	-0.08356	0.07953	0.07823	0.08234	0.08296
	0.55844	-0.07874	-0.08062	-0.08319	-0.08355	0.07955	0.07823	0.08234	0.08296
	0.55937	-0.07882	-0.08071	-0.08328	-0.08364	0.07962	0.07831	0.08243	0.08304
	0.5603	-0.07889	-0.08078	-0.08335	-0.08372	0.07969	0.07837	0.0825	0.08311
	0.56122	-0.07894	-0.08083	-0.08341	-0.08377	0.07975	0.07842	0.08255	0.08317
	0.56215	-0.07898	-0.08086	-0.08345	-0.08381	0.0798	0.07845	0.08259	0.08321
	0.56308	-0.07901	-0.08089	-0.08347	-0.08384	0.07983	0.07848	0.08262	0.08324
	0.56401	-0.07902	-0.08089	-0.08348	-0.08384	0.07986	0.07849	0.08263	0.08325
	0.56494	-0.07902	-0.08088	-0.08347	-0.08384	0.07988	0.07849	0.08264	0.08325
	0.56586	-0.0791	-0.08097	-0.08356	-0.08392	0.07996	0.07856	0.08272	0.08334
	0.56679	-0.07917	-0.08103	-0.08363	-0.084	0.08002	0.07862	0.08279	0.08341
	0.56772	-0.07922	-0.08108	-0.08369	-0.08405	0.08008	0.07867	0.08284	0.08346
	0.56865	-0.07926	-0.08112	-0.08373	-0.08409	0.08013	0.07871	0.08288	0.0835
	0.56957	-0.07928	-0.08114	-0.08375	-0.08412	0.08016	0.07873	0.08291	0.08353
	0.5705	-0.07929	-0.08115	-0.08376	-0.08412	0.08019	0.07874	0.08292	0.08355
	0.57143	-0.07929	-0.08114	-0.08375	-0.08411	0.08021	0.07874	0.08292	0.08355
	0.57236	-0.07937	-0.08122	-0.08383	-0.0842	0.08028	0.07882	0.083	0.08363
	0.57328	-0.07944	-0.08129	-0.08391	-0.08427	0.08035	0.07888	0.08307	0.0837
	0.57421	-0.07949	-0.08134	-0.08396	-0.08433	0.08041	0.07893	0.08313	0.08376
	0.57514	-0.07953	-0.08138	-0.084	-0.08437	0.08045	0.07896	0.08317	0.0838
	0.57607	-0.07956	-0.0814	-0.08402	-0.08439	0.08049	0.07899	0.08319	0.08383
	0.57699	-0.07957	-0.0814	-0.08403	-0.0844	0.08052	0.079	0.08321	0.08384
	0.57792	-0.07956	-0.08139	-0.08402	-0.08439	0.08054	0.079	0.08321	0.08384
	0.57885	-0.07964	-0.08147	-0.08411	-0.08448	0.08061	0.07907	0.08329	0.08392
	0.57978	-0.07971	-0.08154	-0.08418	-0.08455	0.08068	0.07913	0.08336	0.08399
	0.58071	-0.07977	-0.08159	-0.08423	-0.08461	0.08073	0.07918	0.08341	0.08405
	0.58163	-0.0798	-0.08163	-0.08427	-0.08465	0.08078	0.07921	0.08345	0.08409
	0.58256	-0.07983	-0.08165	-0.0843	-0.08467	0.08081	0.07924	0.08348	0.08412
	0.58349	-0.07984	-0.08165	-0.0843	-0.08468	0.08084	0.07925	0.08349	0.08413
	0.58442	-0.07983	-0.08164	-0.08429	-0.08467	0.08086	0.07925	0.08349	0.08413
	0.58534	-0.07991	-0.08173	-0.08438	-0.08475	0.08093	0.07932	0.08357	0.08421
	0.58627	-0.07998	-0.08179	-0.08445	-0.08482	0.081	0.07938	0.08364	0.08428
	0.5872	-0.08003	-0.08184	-0.0845	-0.08488	0.08105	0.07943	0.08369	0.08433
	0.58813	-0.08007	-0.08188	-0.08454	-0.08492	0.0811	0.07946	0.08373	0.08438
	0.58905	-0.0801	-0.0819	-0.08457	-0.08494	0.08113	0.07948	0.08376	0.0844
	0.58998	-0.08011	-0.0819	-0.08457	-0.08495	0.08116	0.07949	0.08377	0.08442
	0.59091	-0.0801	-0.08189	-0.08456	-0.08494	0.08118	0.07949	0.08377	0.08442
	0.59184	-0.08018	-0.08197	-0.08465	-0.08503	0.08125	0.07957	0.08385	0.0845
	0.59276	-0.08025	-0.08204	-0.08472	-0.0851	0.08132	0.07963	0.08392	0.08457
	0.59369	-0.0803	-0.08209	-0.08477	-0.08515	0.08137	0.07967	0.08397	0.08462
	0.59462	-0.08034	-0.08213	-0.08481	-0.08519	0.08142	0.07971	0.08401	0.08466
	0.59555	-0.08036	-0.08215	-0.08483	-0.08521	0.08145	0.07973	0.08404	0.08469
	0.59647	-0.08037	-0.08215	-0.08484	-0.08522	0.08148	0.07974	0.08405	0.0847
	0.5974	-0.08037	-0.08214	-0.08483	-0.08521	0.08149	0.07974	0.08405	0.0847
	0.59833	-0.08045	-0.08222	-0.08492	-0.0853	0.08157	0.07981	0.08413	0.08478
	0.59926	-0.08052	-0.08229	-0.08499	-0.08537	0.08163	0.07987	0.0842	0.08485
	0.60019	-0.08057	-0.08234	-0.08504	-0.08542	0.08168	0.07992	0.08425	0.0849
	0.60111	-0.08061	-0.08237	-0.08508	-0.08546	0.08173	0.07995	0.08429	0.08494
	0.60204	-0.08063	-0.08239	-0.0851	-0.08548	0.08176	0.07997	0.08432	0.08497
	0.60297	-0.08064	-0.0824	-0.0851	-0.08549	0.08179	0.07998	0.08433	0.08498
	0.6039	-0.08063	-0.08239	-0.08509	-0.08548	0.08181	0.07998	0.08433	0.08498
	0.60482	-0.08071	-0.08247	-0.08518	-0.08556	0.08188	0.08005	0.08441	0.08506
	0.60575	-0.08078	-0.08253	-0.08525	-0.08563	0.08194	0.08011	0.08447	0.08513
	0.60668	-0.08083	-0.08258	-0.0853	-0.08569	0.08199	0.08016	0.08453	0.08518
	0.60761	-0.08087	-0.08262	-0.08534	-0.08573	0.08204	0.08019	0.08456	0.08522
	0.60853	-0.08089	-0.08264	-0.08536	-0.08575	0.08207	0.08022	0.08459	0.08525
	0.60946	-0.0809	-0.08264	-0.08537	-0.08575	0.0821	0.08023	0.0846	0.08526
	0.61039	-0.0809	-0.08263	-0.08536	-0.08574	0.08211	0.08022	0.0846	0.08526
	0.61132	-0.08098	-0.08271	-0.08544	-0.08583	0.08219	0.08029	0.08468	0.08534
	0.61224	-0.08104	-0.08278	-0.08551	-0.0859	0.08225	0.08035	0.08475	0.08541
	0.61317	-0.08109	-0.08283	-0.08557	-0.08595	0.0823	0.0804	0.0848	0.08546
	0.6141	-0.08113	-0.08286	-0.0856	-0.08599	0.08234	0.08043	0.08484	0.0855
	0.61503	-0.08116	-0.08288	-0.08562	-0.08601	0.08238	0.08046	0.08486	0.08553
	0.61596	-0.08116	-0.08288	-0.08563	-0.08602	0.0824	0.08047	0.08487	0.08554
	0.61688	-0.08116	-0.08287	-0.08562	-0.08601	0.08242	0.08046	0.08487	0.08554
	0.61781	-0.08124	-0.08295	-0.0857	-0.08609	0.08249	0.08053	0.08495	0.08562
	0.61874	-0.0813	-0.08302	-0.08577	-0.08616	0.08255	0.08059	0.08502	0.08569
	0.61967	-0.08136	-0.08307	-0.08583	-0.08622	0.0826	0.08064	0.08507	0.08574
	0.62059	-0.08139	-0.0831	-0.08586	-0.08625	0.08265	0.08067	0.08511	0.08578
	0.62152	-0.08142	-0.08312	-0.08588	-0.08627	0.08268	0.08069	0.08513	0.0858
	0.62245	-0.08142	-0.08312	-0.08589	-0.08628	0.0827	0.0807	0.08514	0.08582
	0.62338	-0.08142	-0.08311	-0.08588	-0.08627	0.08272	0.0807	0.08514	0.08582
	0.6243	-0.0815	-0.08319	-0.08596	-0.08635	0.08279	0.08077	0.08522	0.0859
	0.62523	-0.08156	-0.08325	-0.08603	-0.08642	0.08285	0.08083	0.08528	0.08596
	0.62616	-0.08161	-0.0833	-0.08608	-0.08648	0.0829	0.08088	0.08534	0.08601
	0.62709	-0.08165	-0.08334	-0.08612	-0.08651	0.08294	0.08091	0.08537	0.08605
	0.62801	-0.08167	-0.08336	-0.08614	-0.08654	0.08298	0.08093	0.0854	0.08608
	0.62894	-0.08168	-0.08336	-0.08615	-0.08654	0.083	0.08094	0.08541	0.08609
	0.62987	-0.08168	-0.08335	-0.08613	-0.08653	0.08301	0.08094	0.08541	0.08609
	0.6308	-0.08176	-0.08343	-0.08622	-0.08661	0.08308	0.08101	0.08549	0.08617
	0.63173	-0.08182	-0.08349	-0.08629	-0.08668	0.08314	0.08106	0.08555	0.08623
	0.63265	-0.08187	-0.08354	-0.08634	-0.08674	0.08319	0.08111	0.0856	0.08629
	0.63358	-0.08191	-0.08357	-0.08638	-0.08677	0.08323	0.08114	0.08564	0.08633
	0.63451	-0.08193	-0.08359	-0.0864	-0.08679	0.08327	0.08116	0.08566	0.08635
	0.63544	-0.08194	-0.0836	-0.0864	-0.0868	0.08329	0.08117	0.08568	0.08636
	0.63636	-0.08193	-0.08358	-0.08639	-0.08679	0.0833	0.08117	0.08567	0.08636
	0.63729	-0.08201	-0.08366	-0.08647	-0.08687	0.08337	0.08124	0.08575	0.08644
	0.63822	-0.08208	-0.08373	-0.08654	-0.08694	0.08343	0.0813	0.08582	0.0865
	0.63915	-0.08213	-0.08378	-0.08659	-0.08699	0.08348	0.08134	0.08587	0.08656
	0.64007	-0.08216	-0.08381	-0.08663	-0.08703	0.08352	0.08138	0.0859	0.08659
	0.641	-0.08219	-0.08383	-0.08665	-0.08705	0.08355	0.0814	0.08593	0.08662
	0.64193	-0.08219	-0.08383	-0.08665	-0.08705	0.08357	0.08141	0.08594	0.08663
	0.64286	-0.08219	-0.08382	-0.08664	-0.08704	0.08359	0.0814	0.08594	0.08663
	0.64378	-0.08227	-0.0839	-0.08673	-0.08713	0.08365	0.08147	0.08601	0.08671
	0.64471	-0.08233	-0.08396	-0.08679	-0.0872	0.08371	0.08153	0.08608	0.08677
	0.64564	-0.08238	-0.08401	-0.08685	-0.08725	0.08376	0.08157	0.08613	0.08682
	0.64657	-0.08242	-0.08404	-0.08688	-0.08729	0.0838	0.08161	0.08617	0.08686
	0.6475	-0.08244	-0.08406	-0.0869	-0.08731	0.08383	0.08163	0.08619	0.08689
	0.64842	-0.08245	-0.08406	-0.08691	-0.08731	0.08385	0.08164	0.0862	0.0869
	0.64935	-0.08244	-0.08405	-0.08689	-0.0873	0.08387	0.08163	0.0862	0.08689
	0.65028	-0.08252	-0.08413	-0.08698	-0.08738	0.08393	0.0817	0.08627	0.08697
	0.65121	-0.08258	-0.08419	-0.08704	-0.08745	0.08399	0.08176	0.08634	0.08704
	0.65213	-0.08263	-0.08424	-0.0871	-0.0875	0.08404	0.0818	0.08639	0.08709
	0.65306	-0.08267	-0.08427	-0.08713	-0.08754	0.08408	0.08184	0.08642	0.08713
	0.65399	-0.08269	-0.08429	-0.08715	-0.08756	0.08411	0.08186	0.08645	0.08715
	0.65492	-0.0827	-0.08429	-0.08716	-0.08756	0.08413	0.08186	0.08646	0.08716
	0.65584	-0.08269	-0.08428	-0.08714	-0.08755	0.08414	0.08186	0.08645	0.08716
	0.65677	-0.08277	-0.08436	-0.08723	-0.08763	0.08421	0.08193	0.08653	0.08724
	0.6577	-0.08283	-0.08442	-0.08729	-0.0877	0.08426	0.08199	0.0866	0.0873
	0.65863	-0.08288	-0.08447	-0.08735	-0.08775	0.08431	0.08203	0.08665	0.08735
	0.65955	-0.08292	-0.0845	-0.08738	-0.08779	0.08435	0.08206	0.08668	0.08739
	0.66048	-0.08294	-0.08452	-0.0874	-0.08781	0.08438	0.08208	0.08671	0.08742
	0.66141	-0.08295	-0.08452	-0.0874	-0.08781	0.0844	0.08209	0.08672	0.08743
	0.66234	-0.08294	-0.08451	-0.08739	-0.0878	0.08441	0.08209	0.08671	0.08742
	0.66327	-0.08302	-0.08459	-0.08747	-0.08788	0.08447	0.08216	0.08679	0.0875
	0.66419	-0.08308	-0.08465	-0.08754	-0.08795	0.08453	0.08221	0.08685	0.08756
	0.66512	-0.08313	-0.0847	-0.08759	-0.088	0.08457	0.08226	0.0869	0.08762
	0.66605	-0.08317	-0.08473	-0.08763	-0.08804	0.08461	0.08229	0.08694	0.08765
	0.66698	-0.08319	-0.08475	-0.08765	-0.08806	0.08464	0.08231	0.08696	0.08768
	0.6679	-0.0832	-0.08475	-0.08765	-0.08806	0.08466	0.08232	0.08697	0.08769
	0.66883	-0.08319	-0.08474	-0.08764	-0.08805	0.08467	0.08231	0.08697	0.08768
	0.66976	-0.08327	-0.08481	-0.08772	-0.08813	0.08473	0.08238	0.08704	0.08776
	0.67069	-0.08333	-0.08488	-0.08779	-0.0882	0.08479	0.08244	0.08711	0.08782
	0.67161	-0.08338	-0.08492	-0.08784	-0.08825	0.08483	0.08248	0.08716	0.08788
	0.67254	-0.08342	-0.08496	-0.08787	-0.08829	0.08487	0.08251	0.08719	0.08791
	0.67347	-0.08344	-0.08497	-0.08789	-0.08831	0.0849	0.08253	0.08721	0.08794
	0.6744	-0.08344	-0.08497	-0.08789	-0.08831	0.08492	0.08254	0.08722	0.08795
	0.67532	-0.08344	-0.08496	-0.08788	-0.0883	0.08493	0.08253	0.08722	0.08794
	0.67625	-0.08351	-0.08504	-0.08796	-0.08838	0.08499	0.0826	0.08729	0.08802
	0.67718	-0.08358	-0.0851	-0.08803	-0.08845	0.08504	0.08266	0.08736	0.08808
	0.67811	-0.08363	-0.08515	-0.08808	-0.0885	0.08509	0.0827	0.08741	0.08813
	0.67904	-0.08366	-0.08518	-0.08811	-0.08853	0.08512	0.08273	0.08744	0.08817
	0.67996	-0.08368	-0.0852	-0.08813	-0.08855	0.08515	0.08275	0.08747	0.08819
	0.68089	-0.08369	-0.0852	-0.08814	-0.08855	0.08517	0.08276	0.08747	0.0882
	0.68182	-0.08368	-0.08518	-0.08812	-0.08854	0.08518	0.08276	0.08747	0.0882
	0.68275	-0.08376	-0.08526	-0.0882	-0.08862	0.08524	0.08282	0.08755	0.08828
	0.68367	-0.08382	-0.08532	-0.08827	-0.08869	0.08529	0.08288	0.08761	0.08834
	0.6846	-0.08387	-0.08537	-0.08832	-0.08874	0.08533	0.08292	0.08766	0.08839
	0.68553	-0.08391	-0.0854	-0.08836	-0.08878	0.08537	0.08296	0.08769	0.08843
	0.68646	-0.08393	-0.08542	-0.08837	-0.0888	0.0854	0.08297	0.08771	0.08845
	0.68738	-0.08393	-0.08542	-0.08838	-0.0888	0.08541	0.08298	0.08772	0.08846
	0.68831	-0.08393	-0.08541	-0.08836	-0.08878	0.08542	0.08298	0.08772	0.08845
	0.68924	-0.084	-0.08548	-0.08845	-0.08887	0.08548	0.08304	0.08779	0.08853
	0.69017	-0.08406	-0.08555	-0.08851	-0.08893	0.08553	0.0831	0.08786	0.08859
	0.69109	-0.08411	-0.08559	-0.08856	-0.08899	0.08558	0.08314	0.08791	0.08864
	0.69202	-0.08415	-0.08562	-0.0886	-0.08902	0.08561	0.08317	0.08794	0.08868
	0.69295	-0.08417	-0.08564	-0.08861	-0.08904	0.08564	0.08319	0.08796	0.0887
	0.69388	-0.08418	-0.08564	-0.08862	-0.08904	0.08565	0.0832	0.08797	0.08871
	0.69481	-0.08417	-0.08563	-0.0886	-0.08903	0.08566	0.08319	0.08797	0.08871
	0.69573	-0.08424	-0.0857	-0.08868	-0.08911	0.08572	0.08326	0.08804	0.08878
	0.69666	-0.08431	-0.08577	-0.08875	-0.08918	0.08577	0.08332	0.0881	0.08885
	0.69759	-0.08435	-0.08581	-0.0888	-0.08923	0.08581	0.08336	0.08815	0.0889
	0.69852	-0.08439	-0.08584	-0.08883	-0.08926	0.08585	0.08339	0.08819	0.08893
	0.69944	-0.08441	-0.08586	-0.08885	-0.08928	0.08587	0.08341	0.08821	0.08895
	0.70037	-0.08442	-0.08586	-0.08885	-0.08928	0.08589	0.08342	0.08822	0.08896
	0.7013	-0.08441	-0.08585	-0.08884	-0.08927	0.08589	0.08341	0.08821	0.08896
	0.70223	-0.08448	-0.08592	-0.08892	-0.08935	0.08595	0.08348	0.08829	0.08903
	0.70315	-0.08455	-0.08598	-0.08899	-0.08942	0.086	0.08353	0.08835	0.0891
	0.70408	-0.08459	-0.08603	-0.08904	-0.08947	0.08604	0.08358	0.0884	0.08915
	0.70501	-0.08463	-0.08606	-0.08907	-0.0895	0.08608	0.08361	0.08843	0.08918
	0.70594	-0.08465	-0.08608	-0.08909	-0.08952	0.0861	0.08363	0.08845	0.0892
	0.70686	-0.08466	-0.08608	-0.08909	-0.08952	0.08611	0.08363	0.08846	0.08921
	0.70779	-0.08465	-0.08606	-0.08907	-0.08951	0.08612	0.08363	0.08845	0.08921
	0.70872	-0.08472	-0.08614	-0.08916	-0.08959	0.08618	0.08369	0.08853	0.08928
	0.70965	-0.08479	-0.0862	-0.08922	-0.08965	0.08623	0.08375	0.08859	0.08935
	0.71058	-0.08483	-0.08625	-0.08927	-0.0897	0.08627	0.08379	0.08864	0.08939
	0.7115	-0.08487	-0.08628	-0.0893	-0.08974	0.0863	0.08382	0.08867	0.08943
	0.71243	-0.08489	-0.08629	-0.08932	-0.08976	0.08632	0.08384	0.08869	0.08945
	0.71336	-0.08489	-0.08629	-0.08932	-0.08976	0.08634	0.08385	0.0887	0.08946
	0.71429	-0.08489	-0.08628	-0.08931	-0.08974	0.08634	0.08384	0.0887	0.08945
	0.71521	-0.08496	-0.08636	-0.08939	-0.08982	0.0864	0.08391	0.08877	0.08953
	0.71614	-0.08502	-0.08642	-0.08946	-0.08989	0.08645	0.08396	0.08883	0.08959
	0.71707	-0.08507	-0.08646	-0.0895	-0.08994	0.08649	0.084	0.08888	0.08964
	0.718	-0.0851	-0.08649	-0.08954	-0.08997	0.08652	0.08403	0.08891	0.08968
	0.71892	-0.08512	-0.08651	-0.08956	-0.08999	0.08654	0.08405	0.08893	0.0897
	0.71985	-0.08513	-0.08651	-0.08956	-0.08999	0.08655	0.08406	0.08894	0.08971
	0.72078	-0.08512	-0.08649	-0.08954	-0.08998	0.08656	0.08405	0.08894	0.0897
	0.72171	-0.0852	-0.08657	-0.08962	-0.09006	0.08661	0.08412	0.08901	0.08978
	0.72263	-0.08526	-0.08663	-0.08969	-0.09013	0.08666	0.08417	0.08907	0.08984
	0.72356	-0.08531	-0.08668	-0.08974	-0.09018	0.0867	0.08422	0.08912	0.08989
	0.72449	-0.08534	-0.08671	-0.08977	-0.09021	0.08673	0.08425	0.08915	0.08992
	0.72542	-0.08536	-0.08672	-0.08979	-0.09023	0.08675	0.08426	0.08917	0.08994
	0.72635	-0.08537	-0.08672	-0.08979	-0.09023	0.08676	0.08427	0.08918	0.08995
	0.72727	-0.08536	-0.08671	-0.08977	-0.09021	0.08677	0.08426	0.08917	0.08994
	0.7282	-0.08543	-0.08678	-0.08985	-0.09029	0.08682	0.08433	0.08925	0.09002
	0.72913	-0.08549	-0.08684	-0.08992	-0.09036	0.08687	0.08438	0.08931	0.09008
	0.73006	-0.08554	-0.08689	-0.08997	-0.09041	0.08691	0.08443	0.08936	0.09013
	0.73098	-0.08557	-0.08692	-0.09	-0.09044	0.08694	0.08445	0.08939	0.09017
	0.73191	-0.08559	-0.08693	-0.09002	-0.09046	0.08696	0.08447	0.08941	0.09019
	0.73284	-0.0856	-0.08693	-0.09002	-0.09046	0.08697	0.08448	0.08942	0.09019
	0.73377	-0.08559	-0.08692	-0.09	-0.09044	0.08698	0.08447	0.08941	0.09019
	0.73469	-0.08567	-0.08699	-0.09008	-0.09053	0.08703	0.08454	0.08948	0.09026
	0.73562	-0.08573	-0.08705	-0.09015	-0.09059	0.08708	0.08459	0.08955	0.09032
	0.73655	-0.08577	-0.0871	-0.0902	-0.09064	0.08712	0.08463	0.08959	0.09037
	0.73748	-0.08581	-0.08713	-0.09023	-0.09067	0.08715	0.08466	0.08963	0.09041
	0.7384	-0.08583	-0.08714	-0.09024	-0.09069	0.08717	0.08468	0.08965	0.09043
	0.73933	-0.08583	-0.08714	-0.09025	-0.09069	0.08718	0.08469	0.08965	0.09043
	0.74026	-0.08582	-0.08713	-0.09023	-0.09068	0.08718	0.08468	0.08965	0.09043
	0.74119	-0.0859	-0.0872	-0.09031	-0.09076	0.08724	0.08475	0.08972	0.0905
	0.74212	-0.08596	-0.08726	-0.09037	-0.09082	0.08728	0.0848	0.08978	0.09056
	0.74304	-0.086	-0.08731	-0.09042	-0.09087	0.08732	0.08484	0.08983	0.09061
	0.74397	-0.08604	-0.08734	-0.09046	-0.0909	0.08735	0.08487	0.08986	0.09065
	0.7449	-0.08606	-0.08735	-0.09047	-0.09092	0.08737	0.08489	0.08988	0.09067
	0.74583	-0.08606	-0.08735	-0.09047	-0.09092	0.08739	0.08489	0.08989	0.09067
	0.74675	-0.08605	-0.08734	-0.09046	-0.09091	0.08739	0.08489	0.08988	0.09067
	0.74768	-0.08613	-0.08741	-0.09054	-0.09099	0.08744	0.08495	0.08995	0.09074
	0.74861	-0.08619	-0.08747	-0.0906	-0.09105	0.08749	0.08501	0.09001	0.0908
	0.74954	-0.08624	-0.08752	-0.09065	-0.0911	0.08753	0.08505	0.09006	0.09085
	0.75046	-0.08627	-0.08755	-0.09068	-0.09113	0.08756	0.08508	0.09009	0.09088
	0.75139	-0.08629	-0.08756	-0.0907	-0.09115	0.08758	0.08509	0.09011	0.09091
	0.75232	-0.08629	-0.08756	-0.0907	-0.09115	0.08759	0.0851	0.09012	0.09091
	0.75325	-0.08628	-0.08754	-0.09068	-0.09113	0.0876	0.08509	0.09011	0.0909
	0.75417	-0.08636	-0.08762	-0.09076	-0.09121	0.08765	0.08516	0.09018	0.09098
	0.7551	-0.08642	-0.08768	-0.09083	-0.09128	0.0877	0.08521	0.09024	0.09104
	0.75603	-0.08646	-0.08772	-0.09087	-0.09133	0.08773	0.08525	0.09029	0.09109
	0.75696	-0.0865	-0.08775	-0.09091	-0.09136	0.08776	0.08528	0.09032	0.09112
	0.75788	-0.08652	-0.08777	-0.09092	-0.09138	0.08778	0.0853	0.09034	0.09114
	0.75881	-0.08652	-0.08777	-0.09092	-0.09138	0.0878	0.0853	0.09035	0.09115
	0.75974	-0.08651	-0.08775	-0.0909	-0.09136	0.0878	0.08529	0.09034	0.09114
	0.76067	-0.08659	-0.08782	-0.09098	-0.09144	0.08786	0.08536	0.09041	0.09121
	0.7616	-0.08665	-0.08788	-0.09105	-0.0915	0.0879	0.08541	0.09047	0.09128
	0.76252	-0.08669	-0.08793	-0.0911	-0.09155	0.08794	0.08545	0.09052	0.09132
	0.76345	-0.08672	-0.08796	-0.09113	-0.09158	0.08797	0.08548	0.09055	0.09136
	0.76438	-0.08674	-0.08797	-0.09114	-0.0916	0.08799	0.0855	0.09057	0.09138
	0.76531	-0.08675	-0.08797	-0.09114	-0.0916	0.08801	0.0855	0.09058	0.09138
	0.76623	-0.08674	-0.08795	-0.09113	-0.09158	0.08801	0.0855	0.09057	0.09137
	0.76716	-0.08681	-0.08803	-0.09121	-0.09166	0.08807	0.08556	0.09064	0.09145
	0.76809	-0.08687	-0.08809	-0.09127	-0.09173	0.08811	0.08561	0.0907	0.09151
	0.76902	-0.08692	-0.08813	-0.09132	-0.09178	0.08815	0.08566	0.09075	0.09156
	0.76994	-0.08695	-0.08816	-0.09135	-0.09181	0.08818	0.08568	0.09078	0.09159
	0.77087	-0.08697	-0.08817	-0.09136	-0.09182	0.08821	0.0857	0.0908	0.09161
	0.7718	-0.08697	-0.08817	-0.09136	-0.09182	0.08822	0.08571	0.0908	0.09162
	0.77273	-0.08697	-0.08816	-0.09135	-0.09181	0.08823	0.0857	0.0908	0.09161
	0.77365	-0.08704	-0.08823	-0.09143	-0.09189	0.08828	0.08576	0.09087	0.09168
	0.77458	-0.0871	-0.08829	-0.09149	-0.09195	0.08833	0.08582	0.09093	0.09174
	0.77551	-0.08714	-0.08833	-0.09154	-0.092	0.08837	0.08586	0.09097	0.09179
	0.77644	-0.08718	-0.08836	-0.09157	-0.09203	0.0884	0.08588	0.09101	0.09182
	0.77737	-0.08719	-0.08838	-0.09158	-0.09205	0.08842	0.0859	0.09103	0.09184
	0.77829	-0.0872	-0.08838	-0.09158	-0.09205	0.08844	0.08591	0.09103	0.09185
	0.77922	-0.08719	-0.08836	-0.09157	-0.09203	0.08844	0.0859	0.09102	0.09184
	0.78015	-0.08726	-0.08843	-0.09165	-0.09211	0.0885	0.08596	0.09109	0.09191
	0.78108	-0.08732	-0.08849	-0.09171	-0.09217	0.08855	0.08601	0.09115	0.09197
	0.782	-0.08737	-0.08854	-0.09176	-0.09222	0.08859	0.08606	0.0912	0.09202
	0.78293	-0.0874	-0.08856	-0.09179	-0.09225	0.08862	0.08608	0.09123	0.09205
	0.78386	-0.08742	-0.08858	-0.0918	-0.09227	0.08864	0.0861	0.09125	0.09207
	0.78479	-0.08742	-0.08858	-0.0918	-0.09227	0.08866	0.0861	0.09125	0.09208
	0.78571	-0.08741	-0.08856	-0.09179	-0.09225	0.08866	0.0861	0.09125	0.09207
	0.78664	-0.08749	-0.08863	-0.09186	-0.09233	0.08872	0.08616	0.09132	0.09214
	0.78757	-0.08754	-0.08869	-0.09193	-0.09239	0.08877	0.08621	0.09138	0.0922
	0.7885	-0.08759	-0.08874	-0.09197	-0.09244	0.08881	0.08625	0.09142	0.09225
	0.78942	-0.08762	-0.08876	-0.092	-0.09247	0.08884	0.08628	0.09145	0.09228
	0.79035	-0.08764	-0.08878	-0.09202	-0.09249	0.08886	0.0863	0.09147	0.0923
	0.79128	-0.08764	-0.08878	-0.09202	-0.09249	0.08888	0.0863	0.09148	0.09231
	0.79221	-0.08764	-0.08876	-0.092	-0.09247	0.08889	0.08629	0.09147	0.0923
	0.79314	-0.08771	-0.08883	-0.09208	-0.09255	0.08894	0.08636	0.09154	0.09237
	0.79406	-0.08777	-0.08889	-0.09214	-0.09261	0.08899	0.08641	0.0916	0.09243
	0.79499	-0.08781	-0.08893	-0.09219	-0.09266	0.08903	0.08645	0.09164	0.09248
	0.79592	-0.08784	-0.08896	-0.09222	-0.09269	0.08906	0.08648	0.09168	0.09251
	0.79685	-0.08786	-0.08898	-0.09224	-0.09271	0.08909	0.08649	0.09169	0.09253
	0.79777	-0.08787	-0.08897	-0.09223	-0.09271	0.0891	0.0865	0.0917	0.09253
	0.7987	-0.08786	-0.08896	-0.09222	-0.09269	0.08911	0.08649	0.09169	0.09252
	0.79963	-0.08793	-0.08903	-0.0923	-0.09277	0.08917	0.08655	0.09176	0.0926
	0.80056	-0.08799	-0.08909	-0.09236	-0.09283	0.08921	0.08661	0.09182	0.09266
	0.80148	-0.08803	-0.08913	-0.0924	-0.09288	0.08925	0.08665	0.09187	0.0927
	0.80241	-0.08806	-0.08916	-0.09244	-0.09291	0.08929	0.08667	0.0919	0.09274
	0.80334	-0.08808	-0.08917	-0.09245	-0.09292	0.08931	0.08669	0.09191	0.09275
	0.80427	-0.08808	-0.08917	-0.09245	-0.09292	0.08933	0.08669	0.09192	0.09276
	0.80519	-0.08808	-0.08915	-0.09243	-0.09291	0.08933	0.08668	0.09191	0.09275
	0.80612	-0.08815	-0.08923	-0.09251	-0.09299	0.08939	0.08675	0.09198	0.09282
	0.80705	-0.08821	-0.08928	-0.09257	-0.09305	0.08944	0.0868	0.09204	0.09288
	0.80798	-0.08825	-0.08933	-0.09262	-0.0931	0.08948	0.08684	0.09208	0.09293
	0.80891	-0.08828	-0.08936	-0.09265	-0.09313	0.08951	0.08687	0.09212	0.09296
	0.80983	-0.0883	-0.08937	-0.09266	-0.09314	0.08953	0.08688	0.09213	0.09298
	0.81076	-0.0883	-0.08937	-0.09266	-0.09314	0.08955	0.08689	0.09214	0.09298
	0.81169	-0.08829	-0.08935	-0.09264	-0.09312	0.08956	0.08688	0.09213	0.09297
	0.81262	-0.08837	-0.08942	-0.09272	-0.0932	0.08961	0.08694	0.0922	0.09305
	0.81354	-0.08842	-0.08948	-0.09278	-0.09326	0.08966	0.08699	0.09226	0.09311
	0.81447	-0.08847	-0.08952	-0.09283	-0.09331	0.0897	0.08703	0.0923	0.09315
	0.8154	-0.0885	-0.08955	-0.09286	-0.09334	0.08973	0.08706	0.09233	0.09318
	0.81633	-0.08852	-0.08956	-0.09287	-0.09336	0.08975	0.08708	0.09235	0.0932
	0.81725	-0.08852	-0.08956	-0.09287	-0.09335	0.08977	0.08708	0.09235	0.09321
	0.81818	-0.08851	-0.08954	-0.09286	-0.09334	0.08977	0.08707	0.09234	0.0932
	0.81911	-0.08858	-0.08962	-0.09293	-0.09342	0.08983	0.08713	0.09242	0.09327
	0.82004	-0.08864	-0.08967	-0.093	-0.09348	0.08987	0.08719	0.09247	0.09333
	0.82096	-0.08868	-0.08972	-0.09304	-0.09352	0.08991	0.08722	0.09252	0.09337
	0.82189	-0.08872	-0.08974	-0.09307	-0.09355	0.08994	0.08725	0.09255	0.09341
	0.82282	-0.08873	-0.08976	-0.09309	-0.09357	0.08997	0.08727	0.09257	0.09342
	0.82375	-0.08874	-0.08975	-0.09308	-0.09357	0.08998	0.08727	0.09257	0.09343
	0.82468	-0.08873	-0.08974	-0.09307	-0.09355	0.08999	0.08726	0.09256	0.09342
	0.8256	-0.0888	-0.08981	-0.09314	-0.09363	0.09004	0.08733	0.09263	0.09349
	0.82653	-0.08886	-0.08987	-0.09321	-0.09369	0.09009	0.08738	0.09269	0.09355
	0.82746	-0.0889	-0.08991	-0.09325	-0.09374	0.09013	0.08742	0.09273	0.09359
	0.82839	-0.08893	-0.08994	-0.09328	-0.09377	0.09016	0.08744	0.09276	0.09363
	0.82931	-0.08895	-0.08995	-0.09329	-0.09378	0.09018	0.08746	0.09278	0.09364
	0.83024	-0.08895	-0.08995	-0.09329	-0.09378	0.09019	0.08746	0.09278	0.09365
	0.83117	-0.08894	-0.08993	-0.09327	-0.09376	0.0902	0.08745	0.09277	0.09364
	0.8321	-0.08901	-0.09	-0.09335	-0.09384	0.09025	0.08752	0.09285	0.09371
	0.83302	-0.08907	-0.09006	-0.09341	-0.0939	0.0903	0.08757	0.0929	0.09377
	0.83395	-0.08911	-0.0901	-0.09346	-0.09395	0.09033	0.08761	0.09295	0.09381
	0.83488	-0.08914	-0.09013	-0.09349	-0.09398	0.09036	0.08763	0.09298	0.09385
	0.83581	-0.08916	-0.09014	-0.0935	-0.09399	0.09038	0.08765	0.09299	0.09386
	0.83673	-0.08917	-0.09014	-0.0935	-0.09399	0.0904	0.08765	0.093	0.09387
	0.83766	-0.08916	-0.09012	-0.09348	-0.09397	0.0904	0.08764	0.09299	0.09386
	0.83859	-0.08923	-0.09019	-0.09356	-0.09405	0.09045	0.0877	0.09306	0.09393
	0.83952	-0.08928	-0.09025	-0.09362	-0.09411	0.0905	0.08775	0.09312	0.09399
	0.84045	-0.08933	-0.09029	-0.09367	-0.09416	0.09053	0.08779	0.09316	0.09403
	0.84137	-0.08936	-0.09032	-0.0937	-0.09419	0.09056	0.08782	0.09319	0.09406
	0.8423	-0.08937	-0.09033	-0.09371	-0.0942	0.09058	0.08784	0.09321	0.09408
	0.84323	-0.08938	-0.09033	-0.09371	-0.0942	0.0906	0.08784	0.09321	0.09408
	0.84416	-0.08937	-0.09031	-0.09369	-0.09418	0.0906	0.08783	0.0932	0.09407
	0.84508	-0.08944	-0.09038	-0.09377	-0.09426	0.09065	0.08789	0.09327	0.09415
	0.84601	-0.0895	-0.09044	-0.09383	-0.09432	0.09069	0.08794	0.09333	0.0942
	0.84694	-0.08954	-0.09048	-0.09387	-0.09437	0.09073	0.08798	0.09337	0.09425
	0.84787	-0.08957	-0.09051	-0.0939	-0.0944	0.09076	0.08801	0.0934	0.09428
	0.84879	-0.08959	-0.09052	-0.09392	-0.09441	0.09077	0.08802	0.09342	0.0943
	0.84972	-0.08959	-0.09052	-0.09391	-0.09441	0.09079	0.08803	0.09342	0.0943
	0.85065	-0.08958	-0.0905	-0.09389	-0.09439	0.09079	0.08802	0.09341	0.09429
	0.85158	-0.08965	-0.09057	-0.09397	-0.09447	0.09084	0.08808	0.09348	0.09436
	0.8525	-0.08971	-0.09063	-0.09403	-0.09453	0.09088	0.08813	0.09354	0.09442
	0.85343	-0.08975	-0.09067	-0.09408	-0.09458	0.09092	0.08817	0.09358	0.09446
	0.85436	-0.08978	-0.0907	-0.09411	-0.0946	0.09094	0.08819	0.09361	0.09449
	0.85529	-0.0898	-0.09071	-0.09412	-0.09462	0.09096	0.08821	0.09363	0.09451
	0.85622	-0.0898	-0.0907	-0.09412	-0.09462	0.09097	0.08821	0.09363	0.09451
	0.85714	-0.08979	-0.09069	-0.0941	-0.0946	0.09098	0.0882	0.09362	0.0945
	0.85807	-0.08986	-0.09076	-0.09418	-0.09467	0.09102	0.08826	0.09369	0.09458
	0.859	-0.08992	-0.09081	-0.09424	-0.09474	0.09106	0.08832	0.09375	0.09463
	0.85993	-0.08996	-0.09086	-0.09428	-0.09478	0.0911	0.08835	0.09379	0.09468
	0.86085	-0.08999	-0.09088	-0.09431	-0.09481	0.09112	0.08838	0.09382	0.09471
	0.86178	-0.09001	-0.09089	-0.09432	-0.09482	0.09114	0.08839	0.09383	0.09473
	0.86271	-0.09001	-0.09089	-0.09432	-0.09482	0.09115	0.0884	0.09384	0.09473
	0.86364	-0.09	-0.09087	-0.0943	-0.0948	0.09115	0.08839	0.09383	0.09472
	0.86456	-0.09007	-0.09094	-0.09438	-0.09488	0.0912	0.08845	0.0939	0.09479
	0.86549	-0.09013	-0.091	-0.09444	-0.09494	0.09124	0.0885	0.09395	0.09485
	0.86642	-0.09017	-0.09104	-0.09448	-0.09499	0.09127	0.08854	0.094	0.09489
	0.86735	-0.0902	-0.09107	-0.09451	-0.09502	0.09129	0.08856	0.09403	0.09492
	0.86827	-0.09022	-0.09108	-0.09453	-0.09503	0.09131	0.08858	0.09404	0.09494
	0.8692	-0.09022	-0.09108	-0.09452	-0.09503	0.09132	0.08858	0.09404	0.09494
	0.87013	-0.09021	-0.09106	-0.0945	-0.09501	0.09132	0.08857	0.09403	0.09493
	0.87106	-0.09028	-0.09113	-0.09458	-0.09509	0.09137	0.08863	0.0941	0.095
	0.87199	-0.09033	-0.09119	-0.09464	-0.09515	0.09141	0.08868	0.09416	0.09506
	0.87291	-0.09038	-0.09123	-0.09469	-0.09519	0.09144	0.08872	0.0942	0.0951
	0.87384	-0.09041	-0.09125	-0.09471	-0.09522	0.09146	0.08875	0.09423	0.09513
	0.87477	-0.09042	-0.09126	-0.09473	-0.09523	0.09148	0.08876	0.09425	0.09515
	0.8757	-0.09043	-0.09126	-0.09472	-0.09523	0.09149	0.08876	0.09425	0.09515
	0.87662	-0.09042	-0.09124	-0.0947	-0.09521	0.09149	0.08875	0.09424	0.09514
	0.87755	-0.09048	-0.09131	-0.09478	-0.09529	0.09153	0.08882	0.09431	0.09521
	0.87848	-0.09054	-0.09137	-0.09484	-0.09535	0.09157	0.08887	0.09436	0.09527
	0.87941	-0.09058	-0.09141	-0.09489	-0.09539	0.0916	0.0889	0.09441	0.09531
	0.88033	-0.09061	-0.09144	-0.09491	-0.09542	0.09163	0.08893	0.09444	0.09534
	0.88126	-0.09063	-0.09145	-0.09493	-0.09544	0.09164	0.08894	0.09445	0.09536
	0.88219	-0.09063	-0.09144	-0.09492	-0.09543	0.09165	0.08895	0.09445	0.09536
	0.88312	-0.09062	-0.09143	-0.0949	-0.09541	0.09165	0.08894	0.09444	0.09535
	0.88404	-0.09069	-0.0915	-0.09498	-0.09549	0.0917	0.089	0.09451	0.09542
	0.88497	-0.09075	-0.09155	-0.09504	-0.09555	0.09173	0.08905	0.09457	0.09548
	0.8859	-0.09079	-0.09159	-0.09508	-0.0956	0.09176	0.08909	0.09461	0.09552
	0.88683	-0.09082	-0.09162	-0.09511	-0.09563	0.09179	0.08911	0.09464	0.09555
	0.88776	-0.09083	-0.09163	-0.09513	-0.09564	0.0918	0.08913	0.09465	0.09557
	0.88868	-0.09084	-0.09163	-0.09512	-0.09564	0.09181	0.08913	0.09466	0.09557
	0.88961	-0.09083	-0.09161	-0.0951	-0.09562	0.09181	0.08912	0.09464	0.09556
	0.89054	-0.0909	-0.09168	-0.09518	-0.09569	0.09186	0.08918	0.09471	0.09563
	0.89147	-0.09095	-0.09173	-0.09524	-0.09575	0.0919	0.08923	0.09477	0.09569
	0.89239	-0.09099	-0.09178	-0.09528	-0.0958	0.09193	0.08927	0.09481	0.09573
	0.89332	-0.09102	-0.0918	-0.09531	-0.09583	0.09195	0.08929	0.09484	0.09576
	0.89425	-0.09104	-0.09181	-0.09532	-0.09584	0.09196	0.08931	0.09486	0.09578
	0.89518	-0.09104	-0.09181	-0.09532	-0.09584	0.09197	0.08931	0.09486	0.09578
	0.8961	-0.09103	-0.09179	-0.0953	-0.09582	0.09198	0.0893	0.09485	0.09577
	0.89703	-0.0911	-0.09186	-0.09538	-0.09589	0.09202	0.08936	0.09491	0.09584
	0.89796	-0.09115	-0.09192	-0.09544	-0.09595	0.09206	0.08941	0.09497	0.09589
	0.89889	-0.0912	-0.09196	-0.09548	-0.096	0.09209	0.08945	0.09501	0.09594
	0.89981	-0.09123	-0.09198	-0.09551	-0.09603	0.09211	0.08947	0.09504	0.09597
	0.90074	-0.09124	-0.09199	-0.09552	-0.09604	0.09213	0.08949	0.09506	0.09598
	0.90167	-0.09124	-0.09199	-0.09552	-0.09603	0.09214	0.08949	0.09506	0.09598
	0.9026	-0.09123	-0.09197	-0.0955	-0.09602	0.09214	0.08948	0.09505	0.09597
	0.90353	-0.0913	-0.09204	-0.09557	-0.09609	0.09218	0.08954	0.09512	0.09604
	0.90445	-0.09136	-0.0921	-0.09563	-0.09615	0.09222	0.08959	0.09517	0.0961
	0.90538	-0.0914	-0.09214	-0.09568	-0.0962	0.09225	0.08963	0.09521	0.09614
	0.90631	-0.09143	-0.09216	-0.0957	-0.09622	0.09228	0.08965	0.09524	0.09617
	0.90724	-0.09144	-0.09217	-0.09572	-0.09624	0.09229	0.08966	0.09526	0.09619
	0.90816	-0.09145	-0.09217	-0.09571	-0.09623	0.0923	0.08967	0.09526	0.09619
	0.90909	-0.09144	-0.09215	-0.09569	-0.09621	0.09231	0.08966	0.09525	0.09618
	0.91002	-0.0915	-0.09222	-0.09577	-0.09629	0.09235	0.08972	0.09531	0.09625
	0.91095	-0.09156	-0.09228	-0.09583	-0.09635	0.09239	0.08977	0.09537	0.0963
	0.91187	-0.0916	-0.09232	-0.09587	-0.09639	0.09242	0.0898	0.09541	0.09635
	0.9128	-0.09163	-0.09234	-0.0959	-0.09642	0.09244	0.08983	0.09544	0.09638
	0.91373	-0.09164	-0.09235	-0.09591	-0.09643	0.09246	0.08984	0.09545	0.09639
	0.91466	-0.09165	-0.09235	-0.09591	-0.09643	0.09247	0.08984	0.09546	0.09639
	0.91558	-0.09164	-0.09233	-0.09589	-0.09641	0.09248	0.08983	0.09544	0.09638
	0.91651	-0.0917	-0.0924	-0.09596	-0.09649	0.09252	0.08989	0.09551	0.09645
	0.91744	-0.09176	-0.09245	-0.09602	-0.09655	0.09256	0.08994	0.09557	0.09651
	0.91837	-0.0918	-0.09249	-0.09606	-0.09659	0.09259	0.08998	0.09561	0.09655
	0.91929	-0.09183	-0.09252	-0.09609	-0.09662	0.09262	0.09001	0.09564	0.09658
	0.92022	-0.09184	-0.09253	-0.0961	-0.09663	0.09263	0.09002	0.09565	0.09659
	0.92115	-0.09185	-0.09252	-0.0961	-0.09663	0.09264	0.09002	0.09565	0.09659
	0.92208	-0.09184	-0.09251	-0.09608	-0.09661	0.09265	0.09001	0.09564	0.09658
	0.92301	-0.0919	-0.09258	-0.09615	-0.09668	0.09269	0.09007	0.09571	0.09665
	0.92393	-0.09196	-0.09263	-0.09621	-0.09674	0.09273	0.09012	0.09576	0.09671
	0.92486	-0.092	-0.09267	-0.09626	-0.09679	0.09276	0.09016	0.09581	0.09675
	0.92579	-0.09203	-0.0927	-0.09628	-0.09681	0.09279	0.09018	0.09583	0.09678
	0.92672	-0.09204	-0.09271	-0.0963	-0.09683	0.09281	0.09019	0.09585	0.0968
	0.92764	-0.09205	-0.0927	-0.09629	-0.09682	0.09282	0.0902	0.09585	0.0968
	0.92857	-0.09203	-0.09268	-0.09627	-0.0968	0.09282	0.09019	0.09584	0.09678
	0.9295	-0.0921	-0.09275	-0.09635	-0.09688	0.09287	0.09025	0.0959	0.09685
	0.93043	-0.09216	-0.09281	-0.09641	-0.09694	0.09291	0.09029	0.09596	0.09691
	0.93135	-0.0922	-0.09285	-0.09645	-0.09698	0.09294	0.09033	0.096	0.09695
	0.93228	-0.09223	-0.09287	-0.09648	-0.09701	0.09297	0.09036	0.09603	0.09698
	0.93321	-0.09224	-0.09288	-0.09649	-0.09702	0.09298	0.09037	0.09604	0.097
	0.93414	-0.09224	-0.09288	-0.09648	-0.09702	0.093	0.09037	0.09604	0.097
	0.93506	-0.09223	-0.09286	-0.09646	-0.097	0.093	0.09036	0.09603	0.09698
	0.93599	-0.0923	-0.09293	-0.09654	-0.09707	0.09305	0.09042	0.0961	0.09705
	0.93692	-0.09235	-0.09298	-0.0966	-0.09713	0.09308	0.09047	0.09615	0.09711
	0.93785	-0.09239	-0.09302	-0.09664	-0.09717	0.09312	0.09051	0.0962	0.09715
	0.93878	-0.09242	-0.09305	-0.09667	-0.0972	0.09314	0.09053	0.09622	0.09718
	0.9397	-0.09244	-0.09306	-0.09668	-0.09721	0.09316	0.09054	0.09624	0.0972
	0.94063	-0.09244	-0.09305	-0.09667	-0.09721	0.09317	0.09054	0.09624	0.0972
	0.94156	-0.09243	-0.09303	-0.09665	-0.09719	0.09318	0.09053	0.09622	0.09718
	0.94249	-0.0925	-0.0931	-0.09673	-0.09726	0.09322	0.09059	0.09629	0.09725
	0.94341	-0.09255	-0.09316	-0.09679	-0.09732	0.09326	0.09064	0.09635	0.09731
	0.94434	-0.09259	-0.0932	-0.09683	-0.09737	0.09329	0.09068	0.09639	0.09735
	0.94527	-0.09262	-0.09322	-0.09686	-0.09739	0.09332	0.0907	0.09642	0.09738
	0.9462	-0.09263	-0.09323	-0.09687	-0.09741	0.09334	0.09072	0.09643	0.09739
	0.94712	-0.09264	-0.09323	-0.09686	-0.0974	0.09335	0.09072	0.09643	0.09739
	0.94805	-0.09263	-0.09321	-0.09684	-0.09738	0.09335	0.09071	0.09642	0.09738
	0.94898	-0.09269	-0.09328	-0.09692	-0.09746	0.0934	0.09077	0.09649	0.09745
	0.94991	-0.09275	-0.09333	-0.09697	-0.09751	0.09344	0.09082	0.09654	0.09751
	0.95083	-0.09279	-0.09337	-0.09702	-0.09756	0.09347	0.09085	0.09658	0.09755
	0.95176	-0.09281	-0.09339	-0.09704	-0.09759	0.09349	0.09088	0.09661	0.09758
	0.95269	-0.09283	-0.0934	-0.09706	-0.0976	0.09351	0.09089	0.09662	0.09759
	0.95362	-0.09283	-0.0934	-0.09705	-0.09759	0.09352	0.09089	0.09662	0.09759
	0.95455	-0.09282	-0.09338	-0.09703	-0.09757	0.09353	0.09088	0.09661	0.09758
	0.95547	-0.09289	-0.09345	-0.0971	-0.09765	0.09357	0.09094	0.09668	0.09765
	0.9564	-0.09294	-0.0935	-0.09716	-0.09771	0.09361	0.09099	0.09673	0.0977
	0.95733	-0.09298	-0.09354	-0.09721	-0.09775	0.09364	0.09102	0.09677	0.09775
	0.95826	-0.09301	-0.09357	-0.09723	-0.09778	0.09366	0.09105	0.0968	0.09777
	0.95918	-0.09302	-0.09358	-0.09724	-0.09779	0.09368	0.09106	0.09681	0.09779
	0.96011	-0.09303	-0.09357	-0.09724	-0.09778	0.09369	0.09106	0.09681	0.09779
	0.96104	-0.09301	-0.09355	-0.09722	-0.09776	0.0937	0.09105	0.0968	0.09777
	0.96197	-0.09308	-0.09362	-0.09729	-0.09784	0.09374	0.09111	0.09687	0.09784
	0.96289	-0.09313	-0.09367	-0.09735	-0.09789	0.09378	0.09116	0.09692	0.0979
	0.96382	-0.09317	-0.09371	-0.09739	-0.09794	0.09381	0.09119	0.09696	0.09794
	0.96475	-0.0932	-0.09374	-0.09742	-0.09796	0.09383	0.09122	0.09699	0.09797
	0.96568	-0.09322	-0.09375	-0.09743	-0.09798	0.09385	0.09123	0.097	0.09798
	0.9666	-0.09322	-0.09374	-0.09742	-0.09797	0.09386	0.09123	0.097	0.09798
	0.96753	-0.09321	-0.09372	-0.0974	-0.09795	0.09386	0.09122	0.09699	0.09797
	0.96846	-0.09327	-0.09379	-0.09748	-0.09802	0.09391	0.09128	0.09706	0.09804
	0.96939	-0.09333	-0.09385	-0.09754	-0.09808	0.09394	0.09133	0.09711	0.09809
	0.97032	-0.09337	-0.09388	-0.09758	-0.09813	0.09397	0.09136	0.09715	0.09814
	0.97124	-0.09339	-0.09391	-0.0976	-0.09815	0.094	0.09139	0.09718	0.09816
	0.97217	-0.09341	-0.09392	-0.09761	-0.09816	0.09401	0.0914	0.09719	0.09818
	0.9731	-0.09341	-0.09391	-0.09761	-0.09816	0.09402	0.0914	0.09719	0.09818
	0.97403	-0.0934	-0.09389	-0.09759	-0.09814	0.09403	0.09139	0.09718	0.09816
	0.97495	-0.09347	-0.09396	-0.09766	-0.09821	0.09407	0.09145	0.09724	0.09823
	0.97588	-0.09352	-0.09402	-0.09772	-0.09827	0.09411	0.0915	0.0973	0.09829
	0.97681	-0.09356	-0.09405	-0.09776	-0.09831	0.09413	0.09153	0.09734	0.09833
	0.97774	-0.09359	-0.09408	-0.09779	-0.09834	0.09416	0.09156	0.09737	0.09836
	0.97866	-0.0936	-0.09409	-0.0978	-0.09835	0.09417	0.09157	0.09738	0.09837
	0.97959	-0.0936	-0.09408	-0.09779	-0.09835	0.09418	0.09157	0.09738	0.09837
	0.98052	-0.09359	-0.09406	-0.09777	-0.09833	0.09419	0.09156	0.09736	0.09836
	0.98145	-0.09366	-0.09413	-0.09785	-0.0984	0.09423	0.09162	0.09743	0.09843
	0.98237	-0.09371	-0.09418	-0.0979	-0.09846	0.09426	0.09167	0.09749	0.09848
	0.9833	-0.09375	-0.09422	-0.09795	-0.0985	0.09429	0.0917	0.09753	0.09852
	0.98423	-0.09377	-0.09425	-0.09797	-0.09853	0.09431	0.09173	0.09755	0.09855
	0.98516	-0.09379	-0.09426	-0.09798	-0.09854	0.09433	0.09174	0.09757	0.09856
	0.98609	-0.09379	-0.09425	-0.09798	-0.09853	0.09434	0.09174	0.09757	0.09856
	0.98701	-0.09378	-0.09423	-0.09796	-0.09851	0.09434	0.09173	0.09755	0.09855
	0.98794	-0.09384	-0.0943	-0.09803	-0.09859	0.09438	0.09179	0.09762	0.09862
	0.98887	-0.0939	-0.09435	-0.09809	-0.09864	0.09441	0.09183	0.09767	0.09867
	0.9898	-0.09394	-0.09439	-0.09813	-0.09869	0.09444	0.09187	0.09771	0.09871
	0.99072	-0.09396	-0.09442	-0.09815	-0.09871	0.09446	0.09189	0.09774	0.09874
	0.99165	-0.09398	-0.09442	-0.09816	-0.09872	0.09448	0.09191	0.09775	0.09875
	0.99258	-0.09398	-0.09442	-0.09816	-0.09872	0.09449	0.09191	0.09775	0.09875
	0.99351	-0.09397	-0.0944	-0.09814	-0.0987	0.09449	0.09189	0.09774	0.09874
	0.99443	-0.09403	-0.09447	-0.09821	-0.09877	0.09453	0.09195	0.0978	0.09881
	0.99536	-0.09408	-0.09452	-0.09827	-0.09883	0.09456	0.092	0.09786	0.09886
	0.99629	-0.09412	-0.09456	-0.09831	-0.09887	0.09459	0.09204	0.0979	0.0989
	0.99722	-0.09415	-0.09458	-0.09834	-0.0989	0.09461	0.09206	0.09792	0.09893
	0.99814	-0.09416	-0.09459	-0.09835	-0.09891	0.09462	0.09207	0.09794	0.09894
	0.99907	-0.09416	-0.09459	-0.09834	-0.0989	0.09463	0.09207	0.09794	0.09894
	1	-0.09415	-0.09457	-0.09832	-0.09888	0.09463	0.09206	0.09792	0.09893
	1.00093	-0.09422	-0.09463	-0.09839	-0.09895	0.09467	0.09212	0.09799	0.099
	1.00186	-0.09427	-0.09469	-0.09845	-0.09901	0.0947	0.09217	0.09804	0.09905
	1.00278	-0.09431	-0.09473	-0.09849	-0.09905	0.09473	0.0922	0.09808	0.09909
	1.00371	-0.09433	-0.09475	-0.09852	-0.09908	0.09475	0.09223	0.09811	0.09912
	1.00464	-0.09435	-0.09476	-0.09853	-0.09909	0.09476	0.09224	0.09812	0.09913
	1.00557	-0.09435	-0.09475	-0.09852	-0.09909	0.09477	0.09224	0.09812	0.09913
	1.00649	-0.09434	-0.09473	-0.0985	-0.09906	0.09477	0.09223	0.0981	0.09912
	1.00742	-0.0944	-0.0948	-0.09857	-0.09914	0.09481	0.09228	0.09817	0.09919
	1.00835	-0.09445	-0.09485	-0.09863	-0.0992	0.09484	0.09233	0.09822	0.09924
	1.00928	-0.09449	-0.09489	-0.09867	-0.09924	0.09487	0.09237	0.09826	0.09928
	1.0102	-0.09452	-0.09491	-0.0987	-0.09926	0.09489	0.09239	0.09829	0.09931
	1.01113	-0.09453	-0.09492	-0.09871	-0.09927	0.0949	0.0924	0.0983	0.09932
	1.01206	-0.09453	-0.09492	-0.0987	-0.09927	0.09491	0.0924	0.0983	0.09932
	1.01299	-0.09452	-0.0949	-0.09868	-0.09925	0.09491	0.09239	0.09829	0.09931
	1.01391	-0.09458	-0.09496	-0.09875	-0.09932	0.09495	0.09245	0.09835	0.09937
	1.01484	-0.09464	-0.09502	-0.09881	-0.09938	0.09498	0.0925	0.09841	0.09943
	1.01577	-0.09467	-0.09506	-0.09885	-0.09942	0.095	0.09253	0.09845	0.09947
	1.0167	-0.0947	-0.09508	-0.09888	-0.09944	0.09502	0.09255	0.09847	0.0995
	1.01763	-0.09471	-0.09509	-0.09889	-0.09945	0.09504	0.09257	0.09848	0.09951
	1.01855	-0.09472	-0.09508	-0.09888	-0.09945	0.09504	0.09257	0.09848	0.09951
	1.01948	-0.0947	-0.09506	-0.09886	-0.09943	0.09504	0.09255	0.09847	0.09949
	1.02041	-0.09477	-0.09513	-0.09893	-0.0995	0.09508	0.09261	0.09853	0.09956
	1.02134	-0.09482	-0.09518	-0.09899	-0.09956	0.09511	0.09266	0.09859	0.09961
	1.02226	-0.09486	-0.09522	-0.09903	-0.0996	0.09514	0.09269	0.09863	0.09965
	1.02319	-0.09488	-0.09524	-0.09905	-0.09963	0.09516	0.09272	0.09865	0.09968
	1.02412	-0.0949	-0.09525	-0.09906	-0.09964	0.09517	0.09273	0.09867	0.09969
	1.02505	-0.0949	-0.09525	-0.09906	-0.09963	0.09518	0.09273	0.09866	0.09969
	1.02597	-0.09489	-0.09522	-0.09904	-0.09961	0.09518	0.09272	0.09865	0.09968
	1.0269	-0.09495	-0.09529	-0.09911	-0.09968	0.09521	0.09278	0.09872	0.09975
	1.02783	-0.095	-0.09535	-0.09916	-0.09974	0.09525	0.09282	0.09877	0.0998
	1.02876	-0.09504	-0.09538	-0.09921	-0.09978	0.09527	0.09286	0.09881	0.09984
	1.02968	-0.09506	-0.09541	-0.09923	-0.09981	0.09529	0.09288	0.09883	0.09987
	1.03061	-0.09508	-0.09542	-0.09924	-0.09982	0.0953	0.09289	0.09885	0.09988
	1.03154	-0.09508	-0.09541	-0.09923	-0.09981	0.09531	0.09289	0.09884	0.09988
	1.03247	-0.09507	-0.09539	-0.09921	-0.09979	0.09531	0.09288	0.09883	0.09986
	1.0334	-0.09513	-0.09546	-0.09928	-0.09986	0.09535	0.09294	0.09889	0.09993
	1.03432	-0.09518	-0.09551	-0.09934	-0.09992	0.09538	0.09298	0.09895	0.09998
	1.03525	-0.09522	-0.09555	-0.09938	-0.09996	0.09541	0.09302	0.09899	0.10002
	1.03618	-0.09524	-0.09557	-0.09941	-0.09998	0.09543	0.09304	0.09901	0.10005
	1.03711	-0.09526	-0.09558	-0.09942	-0.09999	0.09544	0.09305	0.09902	0.10006
	1.03803	-0.09526	-0.09557	-0.09941	-0.09999	0.09545	0.09305	0.09902	0.10006
	1.03896	-0.09525	-0.09555	-0.09939	-0.09997	0.09545	0.09304	0.09901	0.10005
	1.03989	-0.09531	-0.09562	-0.09946	-0.10004	0.09548	0.0931	0.09907	0.10011
	1.04082	-0.09536	-0.09567	-0.09952	-0.1001	0.09552	0.09315	0.09913	0.10017
	1.04174	-0.0954	-0.09571	-0.09956	-0.10014	0.09554	0.09318	0.09916	0.10021
	1.04267	-0.09542	-0.09573	-0.09958	-0.10016	0.09556	0.09321	0.09919	0.10023
	1.0436	-0.09544	-0.09574	-0.09959	-0.10017	0.09557	0.09322	0.0992	0.10025
	1.04453	-0.09544	-0.09573	-0.09959	-0.10017	0.09558	0.09322	0.0992	0.10025
	1.04545	-0.09543	-0.09571	-0.09956	-0.10014	0.09558	0.09321	0.09918	0.10023
	1.04638	-0.09549	-0.09578	-0.09964	-0.10022	0.09562	0.09326	0.09925	0.1003
	1.04731	-0.09554	-0.09583	-0.09969	-0.10027	0.09565	0.09331	0.0993	0.10035
	1.04824	-0.09558	-0.09587	-0.09973	-0.10031	0.09568	0.09335	0.09934	0.10039
	1.04917	-0.0956	-0.09589	-0.09976	-0.10034	0.0957	0.09337	0.09937	0.10042
	1.05009	-0.09562	-0.0959	-0.09977	-0.10035	0.09571	0.09338	0.09938	0.10043
	1.05102	-0.09562	-0.09589	-0.09976	-0.10034	0.09572	0.09338	0.09938	0.10043
	1.05195	-0.0956	-0.09587	-0.09974	-0.10032	0.09572	0.09337	0.09936	0.10041
	1.05288	-0.09567	-0.09594	-0.09981	-0.10039	0.09576	0.09343	0.09943	0.10048
	1.0538	-0.09572	-0.09599	-0.09987	-0.10045	0.09579	0.09347	0.09948	0.10053
	1.05473	-0.09575	-0.09603	-0.09991	-0.10049	0.09581	0.09351	0.09952	0.10057
	1.05566	-0.09578	-0.09605	-0.09993	-0.10052	0.09583	0.09353	0.09954	0.1006
	1.05659	-0.09579	-0.09606	-0.09994	-0.10053	0.09585	0.09354	0.09956	0.10061
	1.05751	-0.09579	-0.09605	-0.09993	-0.10052	0.09585	0.09354	0.09955	0.10061
	1.05844	-0.09578	-0.09603	-0.09991	-0.1005	0.09586	0.09353	0.09954	0.10059
	1.05937	-0.09584	-0.0961	-0.09998	-0.10057	0.09589	0.09359	0.0996	0.10066
	1.0603	-0.09589	-0.09615	-0.10004	-0.10063	0.09592	0.09363	0.09966	0.10071
	1.06122	-0.09593	-0.09619	-0.10008	-0.10067	0.09595	0.09367	0.09969	0.10075
	1.06215	-0.09596	-0.09621	-0.1001	-0.10069	0.09597	0.09369	0.09972	0.10078
	1.06308	-0.09597	-0.09622	-0.10011	-0.1007	0.09598	0.0937	0.09973	0.10079
	1.06401	-0.09597	-0.09621	-0.10011	-0.10069	0.09599	0.0937	0.09973	0.10079
	1.06494	-0.09596	-0.09619	-0.10008	-0.10067	0.09599	0.09369	0.09971	0.10077
	1.06586	-0.09602	-0.09626	-0.10016	-0.10074	0.09603	0.09375	0.09978	0.10084
	1.06679	-0.09607	-0.09631	-0.10021	-0.1008	0.09606	0.0938	0.09983	0.10089
	1.06772	-0.09611	-0.09635	-0.10025	-0.10084	0.09609	0.09383	0.09987	0.10093
	1.06865	-0.09613	-0.09637	-0.10028	-0.10087	0.09611	0.09385	0.09989	0.10096
	1.06957	-0.09614	-0.09638	-0.10028	-0.10088	0.09612	0.09386	0.0999	0.10097
	1.0705	-0.09614	-0.09637	-0.10028	-0.10087	0.09613	0.09386	0.0999	0.10097
	1.07143	-0.09613	-0.09635	-0.10025	-0.10085	0.09613	0.09385	0.09989	0.10095
	1.07236	-0.09619	-0.09642	-0.10033	-0.10092	0.09617	0.09391	0.09995	0.10102
	1.07328	-0.09624	-0.09647	-0.10038	-0.10098	0.0962	0.09396	0.1	0.10107
	1.07421	-0.09628	-0.0965	-0.10042	-0.10102	0.09622	0.09399	0.10004	0.10111
	1.07514	-0.0963	-0.09653	-0.10045	-0.10104	0.09624	0.09401	0.10007	0.10114
	1.07607	-0.09632	-0.09653	-0.10046	-0.10105	0.09626	0.09402	0.10008	0.10115
	1.07699	-0.09632	-0.09653	-0.10045	-0.10104	0.09626	0.09402	0.10008	0.10115
	1.07792	-0.0963	-0.09651	-0.10043	-0.10102	0.09627	0.09401	0.10006	0.10113
	1.07885	-0.09637	-0.09657	-0.1005	-0.10109	0.0963	0.09407	0.10013	0.1012
	1.07978	-0.09641	-0.09662	-0.10055	-0.10115	0.09633	0.09411	0.10018	0.10125
	1.08071	-0.09645	-0.09666	-0.10059	-0.10119	0.09636	0.09415	0.10022	0.10129
	1.08163	-0.09648	-0.09668	-0.10062	-0.10121	0.09638	0.09417	0.10024	0.10132
	1.08256	-0.09649	-0.09669	-0.10063	-0.10122	0.09639	0.09418	0.10025	0.10133
	1.08349	-0.09649	-0.09668	-0.10062	-0.10122	0.0964	0.09418	0.10025	0.10132
	1.08442	-0.09648	-0.09666	-0.1006	-0.10119	0.0964	0.09417	0.10023	0.10131
	1.08534	-0.09654	-0.09673	-0.10067	-0.10127	0.09644	0.09422	0.1003	0.10138
	1.08627	-0.09659	-0.09678	-0.10072	-0.10132	0.09647	0.09427	0.10035	0.10143
	1.0872	-0.09662	-0.09682	-0.10076	-0.10136	0.0965	0.0943	0.10039	0.10147
	1.08813	-0.09665	-0.09684	-0.10079	-0.10139	0.09652	0.09433	0.10041	0.10149
	1.08905	-0.09666	-0.09685	-0.1008	-0.1014	0.09653	0.09434	0.10042	0.1015
	1.08998	-0.09666	-0.09684	-0.10079	-0.10139	0.09654	0.09434	0.10042	0.1015
	1.09091	-0.09665	-0.09682	-0.10076	-0.10136	0.09654	0.09432	0.1004	0.10149
	1.09184	-0.09671	-0.09689	-0.10084	-0.10144	0.09658	0.09438	0.10047	0.10155
	1.09276	-0.09676	-0.09694	-0.10089	-0.10149	0.09661	0.09443	0.10052	0.10161
	1.09369	-0.09679	-0.09697	-0.10093	-0.10153	0.09664	0.09446	0.10056	0.10164
	1.09462	-0.09682	-0.097	-0.10096	-0.10156	0.09666	0.09448	0.10058	0.10167
	1.09555	-0.09683	-0.097	-0.10096	-0.10157	0.09667	0.09449	0.10059	0.10168
	1.09647	-0.09683	-0.097	-0.10096	-0.10156	0.09668	0.09449	0.10059	0.10168
	1.0974	-0.09682	-0.09697	-0.10093	-0.10154	0.09668	0.09448	0.10057	0.10166
	1.09833	-0.09688	-0.09704	-0.101	-0.10161	0.09672	0.09454	0.10064	0.10173
	1.09926	-0.09693	-0.09709	-0.10106	-0.10166	0.09675	0.09458	0.10069	0.10178
	1.10019	-0.09696	-0.09713	-0.1011	-0.1017	0.09678	0.09461	0.10073	0.10182
	1.10111	-0.09699	-0.09715	-0.10112	-0.10173	0.0968	0.09464	0.10075	0.10184
	1.10204	-0.097	-0.09716	-0.10113	-0.10174	0.09681	0.09465	0.10076	0.10186
	1.10297	-0.097	-0.09715	-0.10112	-0.10173	0.09682	0.09465	0.10076	0.10185
	1.1039	-0.09699	-0.09713	-0.1011	-0.10171	0.09683	0.09463	0.10074	0.10184
	1.10482	-0.09705	-0.09719	-0.10117	-0.10178	0.09686	0.09469	0.10081	0.1019
	1.10575	-0.09709	-0.09725	-0.10123	-0.10183	0.0969	0.09474	0.10086	0.10196
	1.10668	-0.09713	-0.09728	-0.10127	-0.10187	0.09692	0.09477	0.1009	0.10199
	1.10761	-0.09715	-0.0973	-0.10129	-0.1019	0.09694	0.09479	0.10092	0.10202
	1.10853	-0.09717	-0.09731	-0.1013	-0.10191	0.09696	0.0948	0.10093	0.10203
	1.10946	-0.09717	-0.0973	-0.10129	-0.1019	0.09697	0.0948	0.10093	0.10203
	1.11039	-0.09715	-0.09728	-0.10127	-0.10188	0.09697	0.09479	0.10091	0.10201
	1.11132	-0.09721	-0.09735	-0.10134	-0.10195	0.09701	0.09484	0.10098	0.10208
	1.11224	-0.09726	-0.0974	-0.10139	-0.102	0.09704	0.09489	0.10103	0.10213
	1.11317	-0.0973	-0.09744	-0.10143	-0.10204	0.09707	0.09492	0.10107	0.10217
	1.1141	-0.09732	-0.09746	-0.10146	-0.10207	0.09709	0.09494	0.10109	0.10219
	1.11503	-0.09733	-0.09747	-0.10147	-0.10208	0.09711	0.09495	0.1011	0.1022
	1.11596	-0.09733	-0.09746	-0.10146	-0.10207	0.09712	0.09495	0.1011	0.1022
	1.11688	-0.09732	-0.09744	-0.10143	-0.10204	0.09712	0.09494	0.10108	0.10218
	1.11781	-0.09738	-0.0975	-0.1015	-0.10212	0.09716	0.095	0.10115	0.10225
	1.11874	-0.09743	-0.09755	-0.10156	-0.10217	0.09719	0.09504	0.1012	0.1023
	1.11967	-0.09746	-0.09759	-0.1016	-0.10221	0.09722	0.09507	0.10123	0.10234
	1.12059	-0.09749	-0.09761	-0.10162	-0.10224	0.09724	0.0951	0.10126	0.10237
	1.12152	-0.0975	-0.09762	-0.10163	-0.10224	0.09726	0.09511	0.10127	0.10238
	1.12245	-0.0975	-0.09761	-0.10162	-0.10224	0.09727	0.09511	0.10127	0.10237
	1.12338	-0.09748	-0.09759	-0.1016	-0.10221	0.09727	0.09509	0.10125	0.10236
	1.1243	-0.09754	-0.09765	-0.10167	-0.10228	0.09731	0.09515	0.10131	0.10242
	1.12523	-0.09759	-0.0977	-0.10173	-0.10234	0.09734	0.09519	0.10136	0.10248
	1.12616	-0.09763	-0.09774	-0.10176	-0.10238	0.09737	0.09523	0.1014	0.10251
	1.12709	-0.09765	-0.09776	-0.10179	-0.1024	0.09739	0.09525	0.10143	0.10254
	1.12801	-0.09766	-0.09777	-0.1018	-0.10241	0.09741	0.09526	0.10144	0.10255
	1.12894	-0.09766	-0.09776	-0.10179	-0.1024	0.09742	0.09526	0.10143	0.10255
	1.12987	-0.09765	-0.09774	-0.10176	-0.10238	0.09742	0.09524	0.10142	0.10253
	1.1308	-0.09771	-0.09781	-0.10183	-0.10245	0.09746	0.0953	0.10148	0.10259
	1.13173	-0.09776	-0.09786	-0.10189	-0.10251	0.09749	0.09535	0.10153	0.10265
	1.13265	-0.09779	-0.09789	-0.10193	-0.10255	0.09752	0.09538	0.10157	0.10269
	1.13358	-0.09781	-0.09791	-0.10195	-0.10257	0.09754	0.0954	0.10159	0.10271
	1.13451	-0.09783	-0.09792	-0.10196	-0.10258	0.09756	0.09541	0.1016	0.10272
	1.13544	-0.09783	-0.09791	-0.10195	-0.10257	0.09757	0.09541	0.1016	0.10272
	1.13636	-0.09781	-0.09789	-0.10193	-0.10255	0.09758	0.0954	0.10158	0.1027
	1.13729	-0.09787	-0.09796	-0.102	-0.10262	0.09762	0.09545	0.10165	0.10277
	1.13822	-0.09792	-0.09801	-0.10205	-0.10267	0.09765	0.0955	0.1017	0.10282
	1.13915	-0.09795	-0.09804	-0.10209	-0.10271	0.09768	0.09553	0.10173	0.10286
	1.14007	-0.09798	-0.09806	-0.10212	-0.10274	0.0977	0.09555	0.10176	0.10288
	1.141	-0.09799	-0.09807	-0.10212	-0.10274	0.09771	0.09556	0.10177	0.10289
	1.14193	-0.09799	-0.09806	-0.10211	-0.10274	0.09773	0.09556	0.10176	0.10289
	1.14286	-0.09798	-0.09804	-0.10209	-0.10271	0.09773	0.09555	0.10175	0.10287
	1.14378	-0.09804	-0.09811	-0.10216	-0.10278	0.09777	0.0956	0.10181	0.10294
	1.14471	-0.09808	-0.09816	-0.10222	-0.10284	0.0978	0.09565	0.10186	0.10299
	1.14564	-0.09812	-0.09819	-0.10225	-0.10288	0.09783	0.09568	0.1019	0.10303
	1.14657	-0.09814	-0.09821	-0.10228	-0.1029	0.09785	0.0957	0.10192	0.10305
	1.1475	-0.09815	-0.09822	-0.10229	-0.10291	0.09787	0.09571	0.10193	0.10306
	1.14842	-0.09815	-0.09821	-0.10228	-0.1029	0.09788	0.09571	0.10193	0.10306
	1.14935	-0.09814	-0.09819	-0.10225	-0.10288	0.09789	0.0957	0.10191	0.10304
	1.15028	-0.0982	-0.09826	-0.10232	-0.10295	0.09792	0.09575	0.10197	0.1031
	1.15121	-0.09825	-0.09831	-0.10238	-0.103	0.09796	0.0958	0.10203	0.10316
	1.15213	-0.09829	-0.09834	-0.10242	-0.10304	0.09798	0.09583	0.10206	0.10319
	1.15306	-0.09831	-0.09836	-0.10244	-0.10307	0.098	0.09585	0.10209	0.10322
	1.15399	-0.09832	-0.09837	-0.10245	-0.10307	0.09802	0.09586	0.1021	0.10323
	1.15492	-0.09832	-0.09836	-0.10244	-0.10307	0.09803	0.09586	0.10209	0.10323
	1.15584	-0.09831	-0.09834	-0.10241	-0.10304	0.09804	0.09585	0.10207	0.10321
	1.15677	-0.09837	-0.0984	-0.10249	-0.10311	0.09808	0.0959	0.10214	0.10327
	1.1577	-0.09842	-0.09845	-0.10254	-0.10317	0.09811	0.09595	0.10219	0.10333
	1.15863	-0.09845	-0.09849	-0.10258	-0.10321	0.09813	0.09598	0.10223	0.10336
	1.15955	-0.09848	-0.09851	-0.1026	-0.10323	0.09816	0.096	0.10225	0.10339
	1.16048	-0.09849	-0.09852	-0.10261	-0.10324	0.09817	0.09601	0.10226	0.1034
	1.16141	-0.09849	-0.09851	-0.1026	-0.10323	0.09818	0.09601	0.10225	0.10339
	1.16234	-0.09848	-0.09849	-0.10258	-0.10321	0.09819	0.096	0.10224	0.10338
	1.16327	-0.09854	-0.09855	-0.10265	-0.10328	0.09822	0.09605	0.1023	0.10344
	1.16419	-0.09858	-0.0986	-0.1027	-0.10333	0.09826	0.0961	0.10235	0.10349
	1.16512	-0.09862	-0.09864	-0.10274	-0.10337	0.09828	0.09613	0.10239	0.10353
	1.16605	-0.09864	-0.09866	-0.10276	-0.10339	0.0983	0.09615	0.10241	0.10355
	1.16698	-0.09866	-0.09867	-0.10277	-0.1034	0.09832	0.09616	0.10242	0.10356
	1.1679	-0.09866	-0.09866	-0.10276	-0.10339	0.09833	0.09616	0.10242	0.10356
	1.16883	-0.09865	-0.09863	-0.10274	-0.10337	0.09833	0.09615	0.1024	0.10354
	1.16976	-0.0987	-0.0987	-0.10281	-0.10344	0.09837	0.0962	0.10246	0.10361
	1.17069	-0.09875	-0.09875	-0.10286	-0.10349	0.0984	0.09625	0.10251	0.10366
	1.17161	-0.09879	-0.09879	-0.1029	-0.10353	0.09843	0.09628	0.10255	0.1037
	1.17254	-0.09881	-0.09881	-0.10292	-0.10356	0.09845	0.0963	0.10257	0.10372
	1.17347	-0.09883	-0.09881	-0.10293	-0.10356	0.09846	0.09631	0.10258	0.10373
	1.1744	-0.09883	-0.0988	-0.10292	-0.10356	0.09847	0.09631	0.10258	0.10373
	1.17532	-0.09881	-0.09878	-0.1029	-0.10353	0.09848	0.09629	0.10256	0.10371
	1.17625	-0.09887	-0.09885	-0.10297	-0.1036	0.09851	0.09635	0.10262	0.10377
	1.17718	-0.09892	-0.0989	-0.10302	-0.10366	0.09855	0.09639	0.10267	0.10383
	1.17811	-0.09896	-0.09893	-0.10306	-0.1037	0.09857	0.09643	0.10271	0.10386
	1.17904	-0.09898	-0.09895	-0.10308	-0.10372	0.09859	0.09645	0.10273	0.10389
	1.17996	-0.099	-0.09896	-0.10309	-0.10373	0.09861	0.09646	0.10274	0.1039
	1.18089	-0.099	-0.09895	-0.10308	-0.10372	0.09862	0.09646	0.10274	0.10389
	1.18182	-0.09898	-0.09893	-0.10305	-0.10369	0.09862	0.09644	0.10272	0.10388
	1.18275	-0.09904	-0.09899	-0.10312	-0.10376	0.09865	0.0965	0.10278	0.10394
	1.18367	-0.09909	-0.09904	-0.10318	-0.10382	0.09869	0.09654	0.10283	0.10399
	1.1846	-0.09913	-0.09908	-0.10322	-0.10386	0.09871	0.09657	0.10287	0.10403
	1.18553	-0.09915	-0.0991	-0.10324	-0.10388	0.09873	0.0966	0.10289	0.10405
	1.18646	-0.09917	-0.0991	-0.10325	-0.10389	0.09874	0.09661	0.1029	0.10406
	1.18738	-0.09917	-0.0991	-0.10324	-0.10388	0.09875	0.0966	0.1029	0.10406
	1.18831	-0.09915	-0.09907	-0.10321	-0.10385	0.09876	0.09659	0.10288	0.10404
	1.18924	-0.09921	-0.09914	-0.10328	-0.10392	0.09879	0.09665	0.10294	0.10411
	1.19017	-0.09926	-0.09919	-0.10334	-0.10398	0.09882	0.09669	0.10299	0.10416
	1.19109	-0.0993	-0.09922	-0.10337	-0.10402	0.09885	0.09672	0.10303	0.10419
	1.19202	-0.09932	-0.09924	-0.1034	-0.10404	0.09887	0.09674	0.10305	0.10422
	1.19295	-0.09933	-0.09925	-0.1034	-0.10405	0.09888	0.09675	0.10306	0.10423
	1.19388	-0.09933	-0.09924	-0.10339	-0.10404	0.09889	0.09675	0.10306	0.10422
	1.19481	-0.09932	-0.09922	-0.10337	-0.10401	0.09889	0.09674	0.10304	0.1042
	1.19573	-0.09938	-0.09928	-0.10344	-0.10408	0.09893	0.09679	0.1031	0.10427
	1.19666	-0.09943	-0.09933	-0.10349	-0.10414	0.09896	0.09684	0.10315	0.10432
	1.19759	-0.09947	-0.09937	-0.10353	-0.10418	0.09898	0.09687	0.10319	0.10436
	1.19852	-0.09949	-0.09939	-0.10355	-0.1042	0.099	0.09689	0.10321	0.10438
	1.19944	-0.0995	-0.09939	-0.10356	-0.10421	0.09901	0.0969	0.10322	0.10439
	1.20037	-0.0995	-0.09939	-0.10355	-0.1042	0.09902	0.0969	0.10322	0.10439
	1.2013	-0.09949	-0.09936	-0.10353	-0.10417	0.09902	0.09688	0.1032	0.10437
	1.20223	-0.09955	-0.09943	-0.1036	-0.10424	0.09906	0.09694	0.10326	0.10443
	1.20315	-0.0996	-0.09948	-0.10365	-0.1043	0.09909	0.09698	0.10331	0.10448
	1.20408	-0.09963	-0.09951	-0.10369	-0.10434	0.09911	0.09701	0.10335	0.10452
	1.20501	-0.09966	-0.09953	-0.10371	-0.10436	0.09913	0.09703	0.10337	0.10454
	1.20594	-0.09967	-0.09954	-0.10372	-0.10437	0.09914	0.09704	0.10338	0.10455
	1.20686	-0.09967	-0.09953	-0.10371	-0.10436	0.09915	0.09704	0.10337	0.10455
	1.20779	-0.09966	-0.09951	-0.10368	-0.10433	0.09915	0.09703	0.10336	0.10453
	1.20872	-0.09972	-0.09957	-0.10375	-0.1044	0.09919	0.09708	0.10342	0.1046
	1.20965	-0.09976	-0.09962	-0.10381	-0.10446	0.09921	0.09713	0.10347	0.10465
	1.21058	-0.0998	-0.09966	-0.10384	-0.10449	0.09924	0.09716	0.10351	0.10468
	1.2115	-0.09982	-0.09968	-0.10387	-0.10452	0.09926	0.09718	0.10353	0.10471
	1.21243	-0.09983	-0.09968	-0.10387	-0.10452	0.09927	0.09719	0.10354	0.10472
	1.21336	-0.09983	-0.09967	-0.10386	-0.10451	0.09928	0.09719	0.10353	0.10471
	1.21429	-0.09982	-0.09965	-0.10384	-0.10449	0.09928	0.09717	0.10351	0.10469
	1.21521	-0.09988	-0.09972	-0.10391	-0.10456	0.09931	0.09723	0.10358	0.10476
	1.21614	-0.09993	-0.09976	-0.10396	-0.10461	0.09934	0.09727	0.10363	0.10481
	1.21707	-0.09996	-0.0998	-0.104	-0.10465	0.09936	0.0973	0.10366	0.10485
	1.218	-0.09999	-0.09982	-0.10402	-0.10467	0.09938	0.09733	0.10368	0.10487
	1.21892	-0.1	-0.09983	-0.10403	-0.10468	0.09939	0.09733	0.10369	0.10488
	1.21985	-0.1	-0.09982	-0.10402	-0.10467	0.0994	0.09733	0.10369	0.10487
	1.22078	-0.09999	-0.09979	-0.10399	-0.10465	0.0994	0.09732	0.10367	0.10485
	1.22171	-0.10004	-0.09986	-0.10406	-0.10472	0.09944	0.09737	0.10373	0.10492
	1.22263	-0.10009	-0.09991	-0.10412	-0.10477	0.09946	0.09742	0.10378	0.10497
	1.22356	-0.10012	-0.09994	-0.10415	-0.10481	0.09949	0.09745	0.10382	0.10501
	1.22449	-0.10015	-0.09996	-0.10417	-0.10483	0.0995	0.09747	0.10384	0.10503
	1.22542	-0.10016	-0.09997	-0.10418	-0.10484	0.09952	0.09748	0.10385	0.10504
	1.22635	-0.10016	-0.09996	-0.10417	-0.10483	0.09952	0.09748	0.10384	0.10503
	1.22727	-0.10015	-0.09994	-0.10415	-0.1048	0.09953	0.09746	0.10383	0.10502
	1.2282	-0.1002	-0.1	-0.10422	-0.10487	0.09956	0.09752	0.10389	0.10508
	1.22913	-0.10025	-0.10005	-0.10427	-0.10493	0.09959	0.09756	0.10394	0.10513
	1.23006	-0.10028	-0.10008	-0.10431	-0.10497	0.09961	0.09759	0.10397	0.10517
	1.23098	-0.10031	-0.1001	-0.10433	-0.10499	0.09963	0.09761	0.104	0.10519
	1.23191	-0.10032	-0.10011	-0.10433	-0.10499	0.09964	0.09762	0.104	0.1052
	1.23284	-0.10032	-0.1001	-0.10433	-0.10499	0.09964	0.09762	0.104	0.10519
	1.23377	-0.10031	-0.10008	-0.1043	-0.10496	0.09965	0.09761	0.10398	0.10518
	1.23469	-0.10036	-0.10014	-0.10437	-0.10503	0.09968	0.09766	0.10404	0.10524
	1.23562	-0.10041	-0.10019	-0.10442	-0.10508	0.09971	0.0977	0.10409	0.10529
	1.23655	-0.10044	-0.10022	-0.10446	-0.10512	0.09973	0.09774	0.10413	0.10533
	1.23748	-0.10046	-0.10024	-0.10448	-0.10514	0.09974	0.09776	0.10415	0.10535
	1.2384	-0.10047	-0.10025	-0.10449	-0.10515	0.09976	0.09777	0.10416	0.10536
	1.23933	-0.10047	-0.10024	-0.10448	-0.10514	0.09976	0.09776	0.10415	0.10535
	1.24026	-0.10046	-0.10022	-0.10445	-0.10512	0.09976	0.09775	0.10414	0.10533
	1.24119	-0.10052	-0.10028	-0.10452	-0.10519	0.0998	0.0978	0.1042	0.1054
	1.24212	-0.10056	-0.10033	-0.10457	-0.10524	0.09982	0.09785	0.10425	0.10545
	1.24304	-0.1006	-0.10036	-0.10461	-0.10528	0.09984	0.09788	0.10428	0.10549
	1.24397	-0.10062	-0.10038	-0.10463	-0.1053	0.09986	0.0979	0.1043	0.10551
	1.2449	-0.10063	-0.10039	-0.10464	-0.10531	0.09987	0.09791	0.10431	0.10552
	1.24583	-0.10063	-0.10038	-0.10463	-0.1053	0.09988	0.09791	0.10431	0.10551
	1.24675	-0.10062	-0.10036	-0.10461	-0.10527	0.09988	0.09789	0.10429	0.10549
	1.24768	-0.10067	-0.10042	-0.10467	-0.10534	0.09991	0.09795	0.10435	0.10556
	1.24861	-0.10072	-0.10047	-0.10473	-0.10539	0.09994	0.09799	0.1044	0.10561
	1.24954	-0.10075	-0.1005	-0.10476	-0.10543	0.09996	0.09802	0.10444	0.10564
	1.25046	-0.10077	-0.10052	-0.10479	-0.10545	0.09997	0.09804	0.10446	0.10567
	1.25139	-0.10078	-0.10053	-0.10479	-0.10546	0.09998	0.09805	0.10447	0.10568
	1.25232	-0.10078	-0.10052	-0.10478	-0.10545	0.09999	0.09805	0.10446	0.10567
	1.25325	-0.10077	-0.1005	-0.10476	-0.10542	0.09999	0.09803	0.10444	0.10565
	1.25417	-0.10082	-0.10056	-0.10483	-0.10549	0.10002	0.09809	0.1045	0.10572
	1.2551	-0.10087	-0.10061	-0.10488	-0.10555	0.10005	0.09813	0.10455	0.10577
	1.25603	-0.1009	-0.10064	-0.10492	-0.10559	0.10007	0.09816	0.10459	0.1058
	1.25696	-0.10092	-0.10066	-0.10494	-0.10561	0.10008	0.09818	0.10461	0.10583
	1.25788	-0.10093	-0.10067	-0.10494	-0.10561	0.10009	0.09819	0.10462	0.10583
	1.25881	-0.10093	-0.10066	-0.10493	-0.1056	0.1001	0.09819	0.10461	0.10583
	1.25974	-0.10092	-0.10064	-0.10491	-0.10558	0.1001	0.09818	0.10459	0.10581
	1.26067	-0.10097	-0.1007	-0.10498	-0.10565	0.10013	0.09823	0.10466	0.10587
	1.2616	-0.10101	-0.10075	-0.10503	-0.1057	0.10015	0.09827	0.10471	0.10592
	1.26252	-0.10105	-0.10078	-0.10507	-0.10574	0.10017	0.0983	0.10474	0.10596
	1.26345	-0.10107	-0.1008	-0.10509	-0.10576	0.10019	0.09832	0.10476	0.10598
	1.26438	-0.10108	-0.10081	-0.10509	-0.10577	0.1002	0.09833	0.10477	0.10599
	1.26531	-0.10108	-0.1008	-0.10508	-0.10576	0.1002	0.09833	0.10477	0.10599
	1.26623	-0.10106	-0.10077	-0.10506	-0.10573	0.1002	0.09832	0.10475	0.10597
	1.26716	-0.10112	-0.10084	-0.10513	-0.1058	0.10023	0.09837	0.10481	0.10603
	1.26809	-0.10116	-0.10089	-0.10518	-0.10585	0.10025	0.09841	0.10486	0.10608
	1.26902	-0.10119	-0.10092	-0.10522	-0.10589	0.10027	0.09845	0.10489	0.10612
	1.26994	-0.10121	-0.10094	-0.10524	-0.10591	0.10029	0.09847	0.10491	0.10614
	1.27087	-0.10122	-0.10094	-0.10524	-0.10592	0.1003	0.09848	0.10492	0.10615
	1.2718	-0.10122	-0.10093	-0.10523	-0.10591	0.1003	0.09847	0.10492	0.10614
	1.27273	-0.10121	-0.10091	-0.10521	-0.10588	0.1003	0.09846	0.1049	0.10612
	1.27365	-0.10126	-0.10097	-0.10528	-0.10595	0.10033	0.09851	0.10496	0.10619
	1.27458	-0.1013	-0.10102	-0.10533	-0.10601	0.10035	0.09856	0.10501	0.10624
	1.27551	-0.10134	-0.10106	-0.10537	-0.10604	0.10037	0.09859	0.10504	0.10627
	1.27644	-0.10136	-0.10108	-0.10539	-0.10606	0.10038	0.09861	0.10507	0.10629
	1.27737	-0.10137	-0.10108	-0.10539	-0.10607	0.10039	0.09862	0.10507	0.1063
	1.27829	-0.10136	-0.10107	-0.10538	-0.10606	0.1004	0.09862	0.10507	0.1063
	1.27922	-0.10135	-0.10105	-0.10536	-0.10604	0.1004	0.0986	0.10505	0.10628
	1.28015	-0.1014	-0.10111	-0.10542	-0.1061	0.10042	0.09866	0.10511	0.10634
	1.28108	-0.10145	-0.10116	-0.10548	-0.10616	0.10045	0.0987	0.10516	0.10639
	1.282	-0.10148	-0.10119	-0.10551	-0.10619	0.10046	0.09873	0.10519	0.10643
	1.28293	-0.1015	-0.10121	-0.10554	-0.10622	0.10048	0.09875	0.10522	0.10645
	1.28386	-0.10151	-0.10122	-0.10554	-0.10622	0.10049	0.09876	0.10522	0.10646
	1.28479	-0.1015	-0.10121	-0.10553	-0.10621	0.10049	0.09876	0.10522	0.10645
	1.28571	-0.10149	-0.10118	-0.10551	-0.10619	0.10049	0.09874	0.1052	0.10643
	1.28664	-0.10154	-0.10125	-0.10557	-0.10626	0.10052	0.0988	0.10526	0.1065
	1.28757	-0.10159	-0.1013	-0.10563	-0.10631	0.10054	0.09884	0.10531	0.10655
	1.2885	-0.10162	-0.10133	-0.10566	-0.10635	0.10056	0.09887	0.10534	0.10658
	1.28942	-0.10164	-0.10135	-0.10568	-0.10637	0.10057	0.09889	0.10537	0.1066
	1.29035	-0.10165	-0.10135	-0.10569	-0.10637	0.10058	0.0989	0.10537	0.10661
	1.29128	-0.10164	-0.10134	-0.10568	-0.10636	0.10059	0.0989	0.10537	0.10661
	1.29221	-0.10163	-0.10132	-0.10565	-0.10634	0.10058	0.09888	0.10535	0.10659
	1.29314	-0.10168	-0.10138	-0.10572	-0.10641	0.10061	0.09894	0.10541	0.10665
	1.29406	-0.10172	-0.10143	-0.10577	-0.10646	0.10063	0.09898	0.10546	0.1067
	1.29499	-0.10175	-0.10146	-0.10581	-0.1065	0.10065	0.09901	0.10549	0.10674
	1.29592	-0.10177	-0.10148	-0.10583	-0.10652	0.10067	0.09903	0.10551	0.10676
	1.29685	-0.10178	-0.10149	-0.10584	-0.10652	0.10068	0.09904	0.10552	0.10677
	1.29777	-0.10178	-0.10148	-0.10583	-0.10651	0.10068	0.09904	0.10552	0.10676
	1.2987	-0.10176	-0.10146	-0.1058	-0.10649	0.10068	0.09902	0.1055	0.10674
	1.29963	-0.10182	-0.10152	-0.10587	-0.10656	0.10071	0.09908	0.10556	0.1068
	1.30056	-0.10186	-0.10157	-0.10592	-0.10661	0.10073	0.09912	0.10561	0.10685
	1.30148	-0.10189	-0.1016	-0.10596	-0.10665	0.10075	0.09915	0.10564	0.10689
	1.30241	-0.10191	-0.10162	-0.10598	-0.10667	0.10076	0.09917	0.10566	0.10691
	1.30334	-0.10192	-0.10162	-0.10598	-0.10667	0.10077	0.09918	0.10567	0.10692
	1.30427	-0.10191	-0.10161	-0.10597	-0.10666	0.10077	0.09918	0.10566	0.10691
	1.30519	-0.1019	-0.10159	-0.10595	-0.10664	0.10077	0.09916	0.10564	0.10689
	1.30612	-0.10195	-0.10165	-0.10601	-0.1067	0.1008	0.09922	0.10571	0.10696
	1.30705	-0.10199	-0.1017	-0.10607	-0.10676	0.10082	0.09926	0.10575	0.10701
	1.30798	-0.10202	-0.10173	-0.1061	-0.10679	0.10084	0.09929	0.10579	0.10704
	1.30891	-0.10204	-0.10175	-0.10612	-0.10682	0.10086	0.09931	0.10581	0.10707
	1.30983	-0.10205	-0.10176	-0.10613	-0.10682	0.10087	0.09932	0.10582	0.10707
	1.31076	-0.10204	-0.10175	-0.10612	-0.10681	0.10087	0.09932	0.10581	0.10707
	1.31169	-0.10203	-0.10173	-0.10609	-0.10678	0.10087	0.0993	0.10579	0.10705
	1.31262	-0.10208	-0.10179	-0.10616	-0.10685	0.1009	0.09936	0.10585	0.10711
	1.31354	-0.10212	-0.10184	-0.10621	-0.10691	0.10092	0.0994	0.1059	0.10716
	1.31447	-0.10215	-0.10187	-0.10625	-0.10694	0.10094	0.09943	0.10594	0.1072
	1.3154	-0.10217	-0.10189	-0.10627	-0.10696	0.10095	0.09945	0.10596	0.10722
	1.31633	-0.10217	-0.10189	-0.10627	-0.10697	0.10096	0.09946	0.10597	0.10723
	1.31725	-0.10217	-0.10188	-0.10626	-0.10696	0.10097	0.09946	0.10596	0.10722
	1.31818	-0.10215	-0.10186	-0.10624	-0.10693	0.10097	0.09944	0.10594	0.1072
	1.31911	-0.1022	-0.10192	-0.10631	-0.107	0.101	0.09949	0.106	0.10726
	1.32004	-0.10224	-0.10197	-0.10636	-0.10705	0.10102	0.09954	0.10605	0.10731
	1.32096	-0.10227	-0.102	-0.10639	-0.10709	0.10104	0.09957	0.10608	0.10735
	1.32189	-0.10229	-0.10202	-0.10641	-0.10711	0.10105	0.09959	0.1061	0.10737
	1.32282	-0.10229	-0.10203	-0.10642	-0.10712	0.10106	0.0996	0.10611	0.10738
	1.32375	-0.10229	-0.10202	-0.10641	-0.10711	0.10106	0.09959	0.10611	0.10737
	1.32468	-0.10227	-0.10199	-0.10638	-0.10708	0.10107	0.09958	0.10609	0.10735
	1.3256	-0.10232	-0.10205	-0.10645	-0.10715	0.10109	0.09963	0.10615	0.10741
	1.32653	-0.10236	-0.1021	-0.1065	-0.1072	0.10112	0.09967	0.1062	0.10746
	1.32746	-0.10239	-0.10214	-0.10654	-0.10724	0.10113	0.0997	0.10623	0.1075
	1.32839	-0.10241	-0.10215	-0.10656	-0.10726	0.10115	0.09972	0.10625	0.10752
	1.32931	-0.10241	-0.10216	-0.10656	-0.10726	0.10116	0.09973	0.10626	0.10753
	1.33024	-0.10241	-0.10215	-0.10655	-0.10725	0.10116	0.09973	0.10625	0.10752
	1.33117	-0.10239	-0.10213	-0.10653	-0.10723	0.10116	0.09972	0.10623	0.1075
	1.3321	-0.10244	-0.10219	-0.10659	-0.1073	0.10119	0.09977	0.10629	0.10756
	1.33302	-0.10248	-0.10224	-0.10665	-0.10735	0.10121	0.09981	0.10634	0.10761
	1.33395	-0.10251	-0.10227	-0.10668	-0.10738	0.10123	0.09984	0.10638	0.10765
	1.33488	-0.10252	-0.10229	-0.1067	-0.10741	0.10125	0.09986	0.1064	0.10767
	1.33581	-0.10253	-0.10229	-0.10671	-0.10741	0.10126	0.09987	0.1064	0.10768
	1.33673	-0.10252	-0.10228	-0.1067	-0.1074	0.10126	0.09987	0.1064	0.10767
	1.33766	-0.10251	-0.10226	-0.10667	-0.10737	0.10126	0.09985	0.10638	0.10765
	1.33859	-0.10256	-0.10232	-0.10674	-0.10744	0.10129	0.0999	0.10644	0.10771
	1.33952	-0.10259	-0.10237	-0.10679	-0.10749	0.10131	0.09995	0.10649	0.10776
	1.34045	-0.10262	-0.1024	-0.10683	-0.10753	0.10133	0.09998	0.10652	0.1078
	1.34137	-0.10264	-0.10242	-0.10685	-0.10755	0.10134	0.1	0.10654	0.10782
	1.3423	-0.10264	-0.10242	-0.10685	-0.10756	0.10135	0.1	0.10655	0.10783
	1.34323	-0.10264	-0.10241	-0.10684	-0.10755	0.10136	0.1	0.10654	0.10782
	1.34416	-0.10262	-0.10239	-0.10681	-0.10752	0.10136	0.09999	0.10652	0.1078
	1.34508	-0.10267	-0.10245	-0.10688	-0.10759	0.10139	0.10004	0.10658	0.10786
	1.34601	-0.10271	-0.1025	-0.10693	-0.10764	0.10141	0.10008	0.10663	0.10791
	1.34694	-0.10273	-0.10253	-0.10697	-0.10768	0.10143	0.10011	0.10667	0.10795
	1.34787	-0.10275	-0.10255	-0.10699	-0.1077	0.10144	0.10013	0.10669	0.10797
	1.34879	-0.10276	-0.10256	-0.10699	-0.1077	0.10145	0.10014	0.10669	0.10798
	1.34972	-0.10275	-0.10255	-0.10698	-0.10769	0.10146	0.10014	0.10669	0.10797
	1.35065	-0.10273	-0.10252	-0.10696	-0.10766	0.10146	0.10012	0.10667	0.10795
	1.35158	-0.10278	-0.10258	-0.10702	-0.10773	0.10149	0.10018	0.10673	0.10801
	1.3525	-0.10282	-0.10263	-0.10708	-0.10778	0.10151	0.10022	0.10677	0.10806
	1.35343	-0.10285	-0.10266	-0.10711	-0.10782	0.10153	0.10025	0.10681	0.1081
	1.35436	-0.10287	-0.10268	-0.10713	-0.10784	0.10154	0.10027	0.10683	0.10812
	1.35529	-0.10287	-0.10269	-0.10714	-0.10785	0.10155	0.10027	0.10684	0.10813
	1.35622	-0.10287	-0.10268	-0.10713	-0.10784	0.10156	0.10027	0.10683	0.10812
	1.35714	-0.10285	-0.10265	-0.1071	-0.10781	0.10156	0.10026	0.10681	0.1081
	1.35807	-0.1029	-0.10271	-0.10717	-0.10788	0.10159	0.10031	0.10687	0.10816
	1.359	-0.10294	-0.10276	-0.10722	-0.10793	0.10161	0.10035	0.10692	0.10821
	1.35993	-0.10296	-0.10279	-0.10725	-0.10797	0.10163	0.10038	0.10695	0.10825
	1.36085	-0.10298	-0.10281	-0.10727	-0.10799	0.10165	0.1004	0.10697	0.10827
	1.36178	-0.10298	-0.10282	-0.10728	-0.10799	0.10166	0.10041	0.10698	0.10827
	1.36271	-0.10298	-0.10281	-0.10727	-0.10798	0.10167	0.10041	0.10697	0.10827
	1.36364	-0.10296	-0.10278	-0.10724	-0.10795	0.10167	0.10039	0.10695	0.10825
	1.36456	-0.10301	-0.10284	-0.10731	-0.10802	0.1017	0.10044	0.10701	0.10831
	1.36549	-0.10305	-0.10289	-0.10736	-0.10807	0.10172	0.10049	0.10706	0.10836
	1.36642	-0.10308	-0.10292	-0.10739	-0.10811	0.10174	0.10052	0.1071	0.10839
	1.36735	-0.10309	-0.10294	-0.10741	-0.10813	0.10176	0.10053	0.10712	0.10841
	1.36827	-0.1031	-0.10295	-0.10742	-0.10813	0.10177	0.10054	0.10712	0.10842
	1.3692	-0.10309	-0.10294	-0.10741	-0.10812	0.10178	0.10054	0.10712	0.10842
	1.37013	-0.10308	-0.10291	-0.10738	-0.1081	0.10178	0.10052	0.1071	0.10839
	1.37106	-0.10313	-0.10297	-0.10745	-0.10816	0.10181	0.10058	0.10716	0.10846
	1.37199	-0.10316	-0.10302	-0.1075	-0.10822	0.10184	0.10062	0.1072	0.10851
	1.37291	-0.10319	-0.10305	-0.10753	-0.10825	0.10186	0.10065	0.10724	0.10854
	1.37384	-0.10321	-0.10307	-0.10755	-0.10827	0.10188	0.10067	0.10726	0.10856
	1.37477	-0.10321	-0.10308	-0.10756	-0.10828	0.10189	0.10068	0.10726	0.10857
	1.3757	-0.10321	-0.10307	-0.10755	-0.10827	0.1019	0.10067	0.10726	0.10856
	1.37662	-0.10319	-0.10304	-0.10752	-0.10824	0.1019	0.10066	0.10724	0.10854
	1.37755	-0.10324	-0.1031	-0.10759	-0.10831	0.10193	0.10071	0.1073	0.1086
	1.37848	-0.10328	-0.10315	-0.10764	-0.10836	0.10196	0.10075	0.10735	0.10865
	1.37941	-0.10331	-0.10318	-0.10767	-0.10839	0.10198	0.10078	0.10738	0.10869
	1.38033	-0.10332	-0.1032	-0.10769	-0.10842	0.102	0.1008	0.1074	0.10871
	1.38126	-0.10333	-0.10321	-0.1077	-0.10842	0.10201	0.10081	0.10741	0.10872
	1.38219	-0.10332	-0.1032	-0.10769	-0.10841	0.10202	0.10081	0.1074	0.10871
	1.38312	-0.10331	-0.10317	-0.10766	-0.10838	0.10203	0.10079	0.10738	0.10869
	1.38404	-0.10335	-0.10323	-0.10773	-0.10845	0.10206	0.10084	0.10744	0.10875
	1.38497	-0.10339	-0.10328	-0.10778	-0.1085	0.10209	0.10089	0.10749	0.1088
	1.3859	-0.10342	-0.10331	-0.10781	-0.10854	0.10211	0.10092	0.10752	0.10883
	1.38683	-0.10344	-0.10333	-0.10783	-0.10856	0.10213	0.10093	0.10754	0.10885
	1.38776	-0.10344	-0.10333	-0.10784	-0.10856	0.10214	0.10094	0.10755	0.10886
	1.38868	-0.10344	-0.10332	-0.10783	-0.10855	0.10215	0.10094	0.10754	0.10885
	1.38961	-0.10342	-0.1033	-0.1078	-0.10852	0.10215	0.10092	0.10752	0.10883
	1.39054	-0.10347	-0.10336	-0.10787	-0.10859	0.10219	0.10098	0.10758	0.1089
	1.39147	-0.10351	-0.10341	-0.10792	-0.10864	0.10221	0.10102	0.10763	0.10894
	1.39239	-0.10353	-0.10344	-0.10795	-0.10868	0.10223	0.10105	0.10766	0.10898
	1.39332	-0.10355	-0.10346	-0.10797	-0.1087	0.10225	0.10107	0.10768	0.109
	1.39425	-0.10356	-0.10346	-0.10798	-0.1087	0.10227	0.10107	0.10769	0.10901
	1.39518	-0.10355	-0.10345	-0.10797	-0.10869	0.10228	0.10107	0.10768	0.109
	1.3961	-0.10353	-0.10343	-0.10794	-0.10867	0.10228	0.10106	0.10766	0.10898
	1.39703	-0.10358	-0.10349	-0.10801	-0.10873	0.10231	0.10111	0.10772	0.10904
	1.39796	-0.10362	-0.10354	-0.10806	-0.10878	0.10234	0.10115	0.10777	0.10909
	1.39889	-0.10365	-0.10357	-0.10809	-0.10882	0.10236	0.10118	0.1078	0.10912
	1.39981	-0.10366	-0.10359	-0.10811	-0.10884	0.10238	0.1012	0.10782	0.10915
	1.40074	-0.10367	-0.10359	-0.10812	-0.10884	0.10239	0.10121	0.10783	0.10915
	1.40167	-0.10366	-0.10358	-0.1081	-0.10883	0.1024	0.1012	0.10782	0.10915
	1.4026	-0.10365	-0.10356	-0.10808	-0.10881	0.10241	0.10119	0.1078	0.10912
	1.40353	-0.1037	-0.10362	-0.10814	-0.10887	0.10244	0.10124	0.10786	0.10919
	1.40445	-0.10373	-0.10366	-0.10819	-0.10892	0.10246	0.10128	0.10791	0.10923
	1.40538	-0.10376	-0.1037	-0.10823	-0.10896	0.10249	0.10131	0.10794	0.10927
	1.40631	-0.10378	-0.10371	-0.10825	-0.10898	0.1025	0.10133	0.10796	0.10929
	1.40724	-0.10378	-0.10372	-0.10825	-0.10898	0.10252	0.10134	0.10797	0.1093
	1.40816	-0.10378	-0.10371	-0.10824	-0.10897	0.10253	0.10134	0.10796	0.10929
	1.40909	-0.10376	-0.10368	-0.10821	-0.10895	0.10253	0.10132	0.10794	0.10927
	1.41002	-0.10381	-0.10374	-0.10828	-0.10901	0.10256	0.10137	0.108	0.10933
	1.41095	-0.10385	-0.10379	-0.10833	-0.10906	0.10259	0.10141	0.10805	0.10938
	1.41187	-0.10387	-0.10382	-0.10837	-0.1091	0.10261	0.10144	0.10808	0.10941
	1.4128	-0.10389	-0.10384	-0.10839	-0.10912	0.10263	0.10146	0.1081	0.10943
	1.41373	-0.1039	-0.10384	-0.10839	-0.10912	0.10264	0.10147	0.10811	0.10944
	1.41466	-0.10389	-0.10383	-0.10838	-0.10911	0.10265	0.10147	0.1081	0.10943
	1.41558	-0.10387	-0.10381	-0.10835	-0.10909	0.10265	0.10145	0.10808	0.10941
	1.41651	-0.10392	-0.10387	-0.10842	-0.10915	0.10268	0.1015	0.10814	0.10947
	1.41744	-0.10396	-0.10392	-0.10847	-0.1092	0.10271	0.10155	0.10819	0.10952
	1.41837	-0.10399	-0.10395	-0.1085	-0.10924	0.10273	0.10158	0.10822	0.10956
	1.41929	-0.104	-0.10397	-0.10852	-0.10926	0.10275	0.10159	0.10824	0.10958
	1.42022	-0.10401	-0.10397	-0.10853	-0.10926	0.10276	0.1016	0.10825	0.10958
	1.42115	-0.104	-0.10396	-0.10852	-0.10925	0.10277	0.1016	0.10824	0.10958
	1.42208	-0.10399	-0.10394	-0.10849	-0.10923	0.10277	0.10158	0.10822	0.10956
	1.42301	-0.10404	-0.104	-0.10855	-0.10929	0.1028	0.10164	0.10828	0.10962
	1.42393	-0.10407	-0.10404	-0.1086	-0.10934	0.10283	0.10168	0.10832	0.10967
	1.42486	-0.1041	-0.10407	-0.10864	-0.10938	0.10285	0.10171	0.10836	0.1097
	1.42579	-0.10411	-0.10409	-0.10866	-0.1094	0.10286	0.10172	0.10838	0.10972
	1.42672	-0.10412	-0.1041	-0.10866	-0.1094	0.10288	0.10173	0.10838	0.10973
	1.42764	-0.10412	-0.10409	-0.10865	-0.10939	0.10289	0.10173	0.10838	0.10972
	1.42857	-0.1041	-0.10406	-0.10862	-0.10936	0.10289	0.10171	0.10836	0.1097
	1.4295	-0.10415	-0.10412	-0.10869	-0.10943	0.10292	0.10177	0.10842	0.10976
	1.43043	-0.10418	-0.10417	-0.10874	-0.10948	0.10294	0.10181	0.10846	0.10981
	1.43135	-0.10421	-0.1042	-0.10878	-0.10952	0.10296	0.10184	0.1085	0.10984
	1.43228	-0.10423	-0.10422	-0.10879	-0.10954	0.10298	0.10186	0.10852	0.10986
	1.43321	-0.10423	-0.10422	-0.1088	-0.10954	0.10299	0.10186	0.10852	0.10987
	1.43414	-0.10423	-0.10421	-0.10879	-0.10953	0.103	0.10186	0.10851	0.10986
	1.43506	-0.10421	-0.10419	-0.10876	-0.1095	0.103	0.10184	0.10849	0.10984
	1.43599	-0.10426	-0.10425	-0.10883	-0.10957	0.10303	0.1019	0.10855	0.1099
	1.43692	-0.1043	-0.10429	-0.10888	-0.10962	0.10306	0.10194	0.1086	0.10995
	1.43785	-0.10432	-0.10432	-0.10891	-0.10965	0.10308	0.10197	0.10863	0.10998
	1.43878	-0.10434	-0.10434	-0.10893	-0.10967	0.10309	0.10199	0.10865	0.11001
	1.4397	-0.10435	-0.10435	-0.10893	-0.10968	0.10311	0.10199	0.10866	0.11001
	1.44063	-0.10434	-0.10434	-0.10892	-0.10967	0.10311	0.10199	0.10865	0.11
	1.44156	-0.10433	-0.10431	-0.10889	-0.10964	0.10312	0.10197	0.10863	0.10998
	1.44249	-0.10437	-0.10437	-0.10896	-0.10971	0.10314	0.10203	0.10869	0.11004
	1.44341	-0.10441	-0.10442	-0.10901	-0.10976	0.10317	0.10207	0.10874	0.11009
	1.44434	-0.10444	-0.10445	-0.10905	-0.10979	0.10319	0.1021	0.10877	0.11013
	1.44527	-0.10446	-0.10447	-0.10906	-0.10981	0.1032	0.10212	0.10879	0.11015
	1.4462	-0.10446	-0.10447	-0.10907	-0.10982	0.10322	0.10212	0.1088	0.11015
	1.44712	-0.10446	-0.10446	-0.10906	-0.1098	0.10322	0.10212	0.10879	0.11015
	1.44805	-0.10444	-0.10444	-0.10903	-0.10978	0.10323	0.1021	0.10877	0.11012
	1.44898	-0.10449	-0.1045	-0.1091	-0.10984	0.10325	0.10216	0.10883	0.11019
	1.44991	-0.10453	-0.10454	-0.10915	-0.10989	0.10328	0.1022	0.10887	0.11023
	1.45083	-0.10456	-0.10457	-0.10918	-0.10993	0.1033	0.10223	0.10891	0.11027
	1.45176	-0.10457	-0.10459	-0.1092	-0.10995	0.10331	0.10224	0.10893	0.11029
	1.45269	-0.10458	-0.10459	-0.1092	-0.10995	0.10332	0.10225	0.10893	0.11029
	1.45362	-0.10458	-0.10458	-0.10919	-0.10994	0.10333	0.10225	0.10892	0.11029
	1.45455	-0.10456	-0.10456	-0.10916	-0.10991	0.10334	0.10223	0.1089	0.11026
	1.45547	-0.10461	-0.10462	-0.10923	-0.10998	0.10336	0.10229	0.10896	0.11033
	1.4564	-0.10465	-0.10466	-0.10928	-0.11003	0.10339	0.10233	0.10901	0.11037
	1.45733	-0.10468	-0.1047	-0.10931	-0.11007	0.1034	0.10236	0.10904	0.11041
	1.45826	-0.1047	-0.10471	-0.10933	-0.11008	0.10342	0.10237	0.10906	0.11043
	1.45918	-0.1047	-0.10472	-0.10934	-0.11009	0.10343	0.10238	0.10907	0.11043
	1.46011	-0.1047	-0.10471	-0.10932	-0.11008	0.10344	0.10238	0.10906	0.11043
	1.46104	-0.10469	-0.10468	-0.1093	-0.11005	0.10344	0.10236	0.10904	0.11041
	1.46197	-0.10474	-0.10474	-0.10936	-0.11012	0.10347	0.10241	0.1091	0.11047
	1.46289	-0.10478	-0.10479	-0.10941	-0.11017	0.10349	0.10245	0.10914	0.11051
	1.46382	-0.1048	-0.10482	-0.10945	-0.1102	0.10351	0.10248	0.10918	0.11055
	1.46475	-0.10482	-0.10484	-0.10947	-0.11022	0.10352	0.1025	0.1092	0.11057
	1.46568	-0.10483	-0.10484	-0.10947	-0.11022	0.10353	0.10251	0.1092	0.11057
	1.4666	-0.10483	-0.10483	-0.10946	-0.11021	0.10354	0.10251	0.1092	0.11057
	1.46753	-0.10481	-0.1048	-0.10943	-0.11018	0.10354	0.10249	0.10917	0.11054
	1.46846	-0.10486	-0.10486	-0.1095	-0.11025	0.10357	0.10254	0.10923	0.11061
	1.46939	-0.1049	-0.10491	-0.10955	-0.1103	0.10359	0.10258	0.10928	0.11065
	1.47032	-0.10493	-0.10494	-0.10958	-0.11034	0.10361	0.10261	0.10931	0.11069
	1.47124	-0.10495	-0.10496	-0.1096	-0.11036	0.10362	0.10263	0.10933	0.11071
	1.47217	-0.10496	-0.10496	-0.1096	-0.11036	0.10363	0.10264	0.10934	0.11071
	1.4731	-0.10495	-0.10495	-0.10959	-0.11035	0.10364	0.10263	0.10933	0.11071
	1.47403	-0.10494	-0.10493	-0.10956	-0.11032	0.10364	0.10262	0.10931	0.11068
	1.47495	-0.10499	-0.10499	-0.10963	-0.11039	0.10367	0.10267	0.10937	0.11075
	1.47588	-0.10503	-0.10503	-0.10968	-0.11044	0.10369	0.10271	0.10941	0.11079
	1.47681	-0.10506	-0.10506	-0.10971	-0.11047	0.1037	0.10274	0.10945	0.11083
	1.47774	-0.10507	-0.10508	-0.10973	-0.11049	0.10372	0.10276	0.10947	0.11085
	1.47866	-0.10508	-0.10508	-0.10973	-0.11049	0.10373	0.10277	0.10947	0.11085
	1.47959	-0.10508	-0.10507	-0.10972	-0.11048	0.10373	0.10276	0.10946	0.11085
	1.48052	-0.10507	-0.10505	-0.10969	-0.11045	0.10373	0.10275	0.10944	0.11082
	1.48145	-0.10511	-0.10511	-0.10976	-0.11052	0.10376	0.1028	0.1095	0.11088
	1.48237	-0.10515	-0.10515	-0.10981	-0.11057	0.10378	0.10284	0.10955	0.11093
	1.4833	-0.10518	-0.10519	-0.10984	-0.11061	0.10379	0.10287	0.10958	0.11097
	1.48423	-0.1052	-0.1052	-0.10986	-0.11062	0.10381	0.10289	0.1096	0.11099
	1.48516	-0.10521	-0.10521	-0.10987	-0.11063	0.10382	0.10289	0.10961	0.11099
	1.48609	-0.1052	-0.1052	-0.10985	-0.11062	0.10382	0.10289	0.1096	0.11098
	1.48701	-0.10519	-0.10517	-0.10983	-0.11059	0.10382	0.10288	0.10958	0.11096
	1.48794	-0.10524	-0.10523	-0.10989	-0.11065	0.10384	0.10293	0.10964	0.11102
	1.48887	-0.10528	-0.10528	-0.10994	-0.1107	0.10386	0.10297	0.10968	0.11107
	1.4898	-0.1053	-0.10531	-0.10997	-0.11074	0.10388	0.103	0.10971	0.1111
	1.49072	-0.10532	-0.10532	-0.10999	-0.11076	0.10389	0.10302	0.10973	0.11112
	1.49165	-0.10533	-0.10533	-0.11	-0.11076	0.1039	0.10302	0.10974	0.11113
	1.49258	-0.10533	-0.10532	-0.10998	-0.11075	0.1039	0.10302	0.10973	0.11112
	1.49351	-0.10531	-0.10529	-0.10996	-0.11072	0.1039	0.103	0.10971	0.1111
	1.49443	-0.10536	-0.10535	-0.11002	-0.11079	0.10393	0.10306	0.10977	0.11116
	1.49536	-0.1054	-0.1054	-0.11007	-0.11084	0.10395	0.1031	0.10982	0.11121
	1.49629	-0.10543	-0.10543	-0.11011	-0.11087	0.10396	0.10312	0.10985	0.11124
	1.49722	-0.10544	-0.10544	-0.11012	-0.11089	0.10397	0.10314	0.10987	0.11126
	1.49814	-0.10545	-0.10545	-0.11013	-0.11089	0.10398	0.10315	0.10987	0.11127
	1.49907	-0.10545	-0.10544	-0.11011	-0.11088	0.10399	0.10315	0.10986	0.11126
	1.5	-0.10543	-0.10541	-0.11009	-0.11085	0.10399	0.10313	0.10984	0.11124
	1.50093	-0.10548	-0.10547	-0.11015	-0.11092	0.10401	0.10318	0.1099	0.1113
	1.50186	-0.10552	-0.10552	-0.1102	-0.11097	0.10403	0.10322	0.10995	0.11135
	1.50278	-0.10555	-0.10555	-0.11024	-0.11101	0.10404	0.10325	0.10998	0.11138
	1.50371	-0.10556	-0.10556	-0.11025	-0.11102	0.10406	0.10327	0.11	0.1114
	1.50464	-0.10557	-0.10557	-0.11026	-0.11103	0.10406	0.10328	0.11	0.1114
	1.50557	-0.10557	-0.10556	-0.11024	-0.11102	0.10407	0.10327	0.11	0.1114
	1.50649	-0.10555	-0.10553	-0.11022	-0.11099	0.10407	0.10326	0.10997	0.11137
	1.50742	-0.1056	-0.10559	-0.11028	-0.11105	0.10409	0.10331	0.11003	0.11144
	1.50835	-0.10564	-0.10564	-0.11033	-0.1111	0.10411	0.10335	0.11008	0.11148
	1.50928	-0.10566	-0.10567	-0.11037	-0.11114	0.10413	0.10338	0.11011	0.11152
	1.5102	-0.10568	-0.10568	-0.11038	-0.11116	0.10414	0.1034	0.11013	0.11154
	1.51113	-0.10569	-0.10569	-0.11039	-0.11116	0.10414	0.1034	0.11014	0.11154
	1.51206	-0.10568	-0.10568	-0.11037	-0.11115	0.10415	0.1034	0.11013	0.11153
	1.51299	-0.10567	-0.10565	-0.11035	-0.11112	0.10415	0.10339	0.11011	0.11151
	1.51391	-0.10572	-0.10571	-0.11041	-0.11118	0.10417	0.10344	0.11017	0.11157
	1.51484	-0.10575	-0.10576	-0.11046	-0.11123	0.10419	0.10348	0.11021	0.11162
	1.51577	-0.10578	-0.10579	-0.11049	-0.11127	0.10421	0.10351	0.11024	0.11165
	1.5167	-0.1058	-0.1058	-0.11051	-0.11129	0.10422	0.10352	0.11026	0.11167
	1.51763	-0.1058	-0.10581	-0.11052	-0.11129	0.10423	0.10353	0.11027	0.11168
	1.51855	-0.1058	-0.1058	-0.1105	-0.11128	0.10423	0.10353	0.11026	0.11167
	1.51948	-0.10579	-0.10577	-0.11048	-0.11125	0.10423	0.10351	0.11024	0.11165
	1.52041	-0.10583	-0.10583	-0.11054	-0.11132	0.10425	0.10356	0.1103	0.11171
	1.52134	-0.10587	-0.10587	-0.11059	-0.11137	0.10427	0.1036	0.11034	0.11176
	1.52226	-0.10589	-0.10591	-0.11062	-0.1114	0.10429	0.10363	0.11038	0.11179
	1.52319	-0.10591	-0.10592	-0.11064	-0.11142	0.1043	0.10365	0.11039	0.11181
	1.52412	-0.10592	-0.10593	-0.11064	-0.11142	0.10431	0.10366	0.1104	0.11181
	1.52505	-0.10591	-0.10591	-0.11063	-0.11141	0.10431	0.10365	0.11039	0.11181
	1.52597	-0.1059	-0.10589	-0.1106	-0.11138	0.10431	0.10364	0.11037	0.11178
	1.5269	-0.10595	-0.10595	-0.11067	-0.11145	0.10434	0.10369	0.11043	0.11184
	1.52783	-0.10598	-0.10599	-0.11072	-0.1115	0.10436	0.10373	0.11047	0.11189
	1.52876	-0.10601	-0.10602	-0.11075	-0.11153	0.10437	0.10376	0.11051	0.11192
	1.52968	-0.10602	-0.10604	-0.11077	-0.11155	0.10438	0.10378	0.11053	0.11194
	1.53061	-0.10603	-0.10604	-0.11077	-0.11155	0.10439	0.10378	0.11053	0.11195
	1.53154	-0.10603	-0.10603	-0.11076	-0.11154	0.1044	0.10378	0.11052	0.11194
	1.53247	-0.10601	-0.10601	-0.11073	-0.11151	0.1044	0.10376	0.1105	0.11192
	1.5334	-0.10606	-0.10607	-0.1108	-0.11158	0.10442	0.10381	0.11056	0.11198
	1.53432	-0.10609	-0.10611	-0.11085	-0.11163	0.10444	0.10385	0.1106	0.11203
	1.53525	-0.10612	-0.10614	-0.11088	-0.11166	0.10446	0.10388	0.11064	0.11206
	1.53618	-0.10613	-0.10616	-0.1109	-0.11168	0.10447	0.1039	0.11066	0.11208
	1.53711	-0.10614	-0.10616	-0.1109	-0.11168	0.10448	0.10391	0.11066	0.11208
	1.53803	-0.10614	-0.10615	-0.11089	-0.11167	0.10448	0.1039	0.11065	0.11208
	1.53896	-0.10612	-0.10613	-0.11086	-0.11164	0.10448	0.10389	0.11063	0.11205
	1.53989	-0.10617	-0.10618	-0.11092	-0.11171	0.1045	0.10394	0.11069	0.11211
	1.54082	-0.1062	-0.10623	-0.11097	-0.11176	0.10452	0.10398	0.11074	0.11216
	1.54174	-0.10623	-0.10626	-0.11101	-0.11179	0.10454	0.10401	0.11077	0.11219
	1.54267	-0.10624	-0.10628	-0.11102	-0.11181	0.10455	0.10403	0.11079	0.11221
	1.5436	-0.10625	-0.10628	-0.11103	-0.11181	0.10456	0.10403	0.11079	0.11222
	1.54453	-0.10624	-0.10627	-0.11101	-0.1118	0.10457	0.10403	0.11078	0.11221
	1.54545	-0.10623	-0.10624	-0.11099	-0.11177	0.10457	0.10401	0.11076	0.11219
	1.54638	-0.10628	-0.1063	-0.11105	-0.11184	0.10459	0.10407	0.11082	0.11225
	1.54731	-0.10631	-0.10635	-0.1111	-0.11189	0.10461	0.10411	0.11086	0.1123
	1.54824	-0.10634	-0.10638	-0.11113	-0.11192	0.10463	0.10413	0.1109	0.11233
	1.54917	-0.10635	-0.10639	-0.11115	-0.11194	0.10464	0.10415	0.11092	0.11235
	1.55009	-0.10636	-0.1064	-0.11115	-0.11194	0.10465	0.10416	0.11092	0.11235
	1.55102	-0.10635	-0.10639	-0.11114	-0.11193	0.10465	0.10416	0.11091	0.11234
	1.55195	-0.10634	-0.10636	-0.11111	-0.1119	0.10465	0.10414	0.11089	0.11232
	1.55288	-0.10638	-0.10642	-0.11118	-0.11197	0.10468	0.10419	0.11095	0.11238
	1.5538	-0.10642	-0.10646	-0.11123	-0.11202	0.1047	0.10423	0.11099	0.11243
	1.55473	-0.10644	-0.10649	-0.11126	-0.11205	0.10471	0.10426	0.11103	0.11246
	1.55566	-0.10646	-0.10651	-0.11128	-0.11207	0.10473	0.10428	0.11104	0.11248
	1.55659	-0.10646	-0.10651	-0.11128	-0.11207	0.10474	0.10428	0.11105	0.11249
	1.55751	-0.10646	-0.1065	-0.11127	-0.11206	0.10474	0.10428	0.11104	0.11248
	1.55844	-0.10644	-0.10648	-0.11124	-0.11203	0.10474	0.10427	0.11102	0.11246
	1.55937	-0.10649	-0.10654	-0.1113	-0.11209	0.10477	0.10432	0.11108	0.11252
	1.5603	-0.10652	-0.10658	-0.11135	-0.11214	0.10479	0.10436	0.11112	0.11256
	1.56122	-0.10654	-0.10661	-0.11139	-0.11218	0.10481	0.10438	0.11115	0.1126
	1.56215	-0.10656	-0.10663	-0.1114	-0.1122	0.10482	0.1044	0.11117	0.11261
	1.56308	-0.10656	-0.10663	-0.11141	-0.1122	0.10483	0.10441	0.11118	0.11262
	1.56401	-0.10656	-0.10662	-0.11139	-0.11219	0.10484	0.1044	0.11117	0.11261
	1.56494	-0.10654	-0.10659	-0.11136	-0.11216	0.10484	0.10439	0.11115	0.11259
	1.56586	-0.10659	-0.10665	-0.11143	-0.11222	0.10487	0.10444	0.11121	0.11265
	1.56679	-0.10662	-0.1067	-0.11148	-0.11227	0.10489	0.10448	0.11125	0.1127
	1.56772	-0.10664	-0.10673	-0.11151	-0.11231	0.10491	0.10451	0.11128	0.11273
	1.56865	-0.10666	-0.10674	-0.11153	-0.11232	0.10492	0.10453	0.1113	0.11275
	1.56957	-0.10666	-0.10675	-0.11153	-0.11233	0.10493	0.10453	0.11131	0.11275
	1.5705	-0.10666	-0.10674	-0.11152	-0.11231	0.10494	0.10453	0.1113	0.11274
	1.57143	-0.10664	-0.10671	-0.11149	-0.11229	0.10495	0.10451	0.11128	0.11272
	1.57236	-0.10668	-0.10677	-0.11155	-0.11235	0.10497	0.10456	0.11133	0.11278
	1.57328	-0.10672	-0.10681	-0.1116	-0.1124	0.10499	0.1046	0.11138	0.11283
	1.57421	-0.10674	-0.10684	-0.11164	-0.11243	0.10501	0.10463	0.11141	0.11286
	1.57514	-0.10675	-0.10686	-0.11165	-0.11245	0.10503	0.10465	0.11143	0.11288
	1.57607	-0.10676	-0.10686	-0.11166	-0.11245	0.10504	0.10466	0.11143	0.11288
	1.57699	-0.10675	-0.10685	-0.11164	-0.11244	0.10505	0.10465	0.11143	0.11288
	1.57792	-0.10673	-0.10683	-0.11161	-0.11241	0.10505	0.10464	0.1114	0.11285
	1.57885	-0.10678	-0.10688	-0.11168	-0.11248	0.10508	0.10469	0.11146	0.11291
	1.57978	-0.10681	-0.10693	-0.11173	-0.11253	0.1051	0.10473	0.11151	0.11296
	1.58071	-0.10683	-0.10696	-0.11176	-0.11256	0.10512	0.10476	0.11154	0.11299
	1.58163	-0.10685	-0.10698	-0.11178	-0.11258	0.10514	0.10477	0.11156	0.11301
	1.58256	-0.10685	-0.10698	-0.11178	-0.11258	0.10515	0.10478	0.11156	0.11302
	1.58349	-0.10684	-0.10697	-0.11177	-0.11257	0.10516	0.10478	0.11155	0.11301
	1.58442	-0.10683	-0.10694	-0.11174	-0.11254	0.10517	0.10476	0.11153	0.11299
	1.58534	-0.10687	-0.107	-0.1118	-0.1126	0.10519	0.10481	0.11159	0.11305
	1.58627	-0.1069	-0.10704	-0.11185	-0.11265	0.10522	0.10485	0.11163	0.11309
	1.5872	-0.10692	-0.10707	-0.11188	-0.11269	0.10524	0.10488	0.11167	0.11312
	1.58813	-0.10694	-0.10709	-0.1119	-0.11271	0.10525	0.1049	0.11168	0.11314
	1.58905	-0.10694	-0.10709	-0.1119	-0.11271	0.10527	0.10491	0.11169	0.11315
	1.58998	-0.10693	-0.10708	-0.11189	-0.11269	0.10528	0.1049	0.11168	0.11314
	1.59091	-0.10692	-0.10706	-0.11186	-0.11267	0.10528	0.10489	0.11166	0.11312
	1.59184	-0.10696	-0.10712	-0.11193	-0.11273	0.10531	0.10494	0.11172	0.11318
	1.59276	-0.10699	-0.10716	-0.11198	-0.11278	0.10533	0.10498	0.11176	0.11322
	1.59369	-0.10701	-0.10719	-0.11201	-0.11281	0.10535	0.105	0.11179	0.11326
	1.59462	-0.10702	-0.10721	-0.11203	-0.11283	0.10537	0.10502	0.11181	0.11328
	1.59555	-0.10703	-0.10721	-0.11203	-0.11283	0.10538	0.10503	0.11182	0.11328
	1.59647	-0.10702	-0.1072	-0.11201	-0.11282	0.10539	0.10502	0.11181	0.11327
	1.5974	-0.107	-0.10717	-0.11199	-0.11279	0.10539	0.10501	0.11178	0.11325
	1.59833	-0.10705	-0.10723	-0.11205	-0.11286	0.10542	0.10506	0.11184	0.11331
	1.59926	-0.10708	-0.10727	-0.1121	-0.11291	0.10544	0.1051	0.11189	0.11335
	1.60019	-0.1071	-0.1073	-0.11213	-0.11294	0.10546	0.10513	0.11192	0.11339
	1.60111	-0.10711	-0.10732	-0.11215	-0.11296	0.10548	0.10514	0.11194	0.11341
	1.60204	-0.10712	-0.10732	-0.11215	-0.11296	0.10549	0.10515	0.11194	0.11341
	1.60297	-0.10711	-0.10731	-0.11214	-0.11295	0.1055	0.10515	0.11193	0.1134
	1.6039	-0.10709	-0.10729	-0.11211	-0.11292	0.10551	0.10513	0.11191	0.11338
	1.60482	-0.10713	-0.10734	-0.11217	-0.11298	0.10553	0.10518	0.11197	0.11344
	1.60575	-0.10717	-0.10739	-0.11222	-0.11303	0.10555	0.10522	0.11201	0.11349
	1.60668	-0.10719	-0.10742	-0.11225	-0.11306	0.10557	0.10525	0.11205	0.11352
	1.60761	-0.1072	-0.10743	-0.11227	-0.11308	0.10559	0.10527	0.11206	0.11354
	1.60853	-0.1072	-0.10744	-0.11227	-0.11308	0.1056	0.10527	0.11207	0.11354
	1.60946	-0.1072	-0.10742	-0.11226	-0.11307	0.10561	0.10527	0.11206	0.11353
	1.61039	-0.10718	-0.1074	-0.11223	-0.11304	0.10561	0.10525	0.11204	0.11351
	1.61132	-0.10722	-0.10746	-0.11229	-0.11311	0.10563	0.1053	0.11209	0.11357
	1.61224	-0.10725	-0.1075	-0.11234	-0.11316	0.10565	0.10534	0.11214	0.11362
	1.61317	-0.10728	-0.10753	-0.11238	-0.11319	0.10567	0.10537	0.11217	0.11365
	1.6141	-0.10729	-0.10755	-0.11239	-0.11321	0.10569	0.10539	0.11219	0.11367
	1.61503	-0.10729	-0.10755	-0.1124	-0.11321	0.1057	0.1054	0.11219	0.11367
	1.61596	-0.10729	-0.10754	-0.11238	-0.1132	0.1057	0.10539	0.11218	0.11366
	1.61688	-0.10727	-0.10751	-0.11235	-0.11317	0.10571	0.10538	0.11216	0.11364
	1.61781	-0.10731	-0.10757	-0.11242	-0.11323	0.10573	0.10543	0.11222	0.1137
	1.61874	-0.10734	-0.10761	-0.11246	-0.11328	0.10575	0.10547	0.11226	0.11375
	1.61967	-0.10737	-0.10764	-0.1125	-0.11331	0.10576	0.10549	0.1123	0.11378
	1.62059	-0.10738	-0.10766	-0.11252	-0.11333	0.10578	0.10551	0.11231	0.1138
	1.62152	-0.10738	-0.10766	-0.11252	-0.11333	0.10578	0.10552	0.11232	0.1138
	1.62245	-0.10738	-0.10765	-0.1125	-0.11332	0.10579	0.10551	0.11231	0.11379
	1.62338	-0.10736	-0.10763	-0.11247	-0.11329	0.10579	0.1055	0.11229	0.11377
	1.6243	-0.1074	-0.10768	-0.11254	-0.11335	0.10581	0.10555	0.11234	0.11383
	1.62523	-0.10743	-0.10773	-0.11259	-0.1134	0.10583	0.10559	0.11239	0.11387
	1.62616	-0.10746	-0.10776	-0.11262	-0.11344	0.10585	0.10562	0.11242	0.11391
	1.62709	-0.10747	-0.10777	-0.11264	-0.11345	0.10586	0.10563	0.11244	0.11393
	1.62801	-0.10747	-0.10778	-0.11264	-0.11346	0.10587	0.10564	0.11244	0.11393
	1.62894	-0.10747	-0.10776	-0.11262	-0.11344	0.10587	0.10564	0.11243	0.11392
	1.62987	-0.10745	-0.10774	-0.1126	-0.11341	0.10587	0.10562	0.11241	0.1139
	1.6308	-0.10749	-0.1078	-0.11266	-0.11348	0.10589	0.10567	0.11247	0.11396
	1.63173	-0.10752	-0.10784	-0.11271	-0.11353	0.10591	0.10571	0.11251	0.114
	1.63265	-0.10755	-0.10787	-0.11274	-0.11356	0.10593	0.10574	0.11255	0.11404
	1.63358	-0.10756	-0.10789	-0.11276	-0.11358	0.10594	0.10576	0.11256	0.11405
	1.63451	-0.10756	-0.10789	-0.11276	-0.11358	0.10595	0.10576	0.11257	0.11406
	1.63544	-0.10756	-0.10788	-0.11275	-0.11357	0.10595	0.10576	0.11256	0.11405
	1.63636	-0.10754	-0.10785	-0.11272	-0.11354	0.10595	0.10574	0.11254	0.11403
	1.63729	-0.10758	-0.10791	-0.11278	-0.1136	0.10597	0.10579	0.11259	0.11409
	1.63822	-0.10761	-0.10795	-0.11283	-0.11365	0.10599	0.10583	0.11264	0.11413
	1.63915	-0.10764	-0.10798	-0.11286	-0.11368	0.106	0.10586	0.11267	0.11416
	1.64007	-0.10765	-0.108	-0.11288	-0.1137	0.10601	0.10588	0.11269	0.11418
	1.641	-0.10765	-0.108	-0.11288	-0.1137	0.10602	0.10588	0.11269	0.11419
	1.64193	-0.10765	-0.10799	-0.11287	-0.11369	0.10603	0.10588	0.11268	0.11418
	1.64286	-0.10763	-0.10796	-0.11284	-0.11366	0.10603	0.10586	0.11266	0.11415
	1.64378	-0.10767	-0.10802	-0.1129	-0.11372	0.10605	0.10591	0.11272	0.11421
	1.64471	-0.10771	-0.10806	-0.11295	-0.11377	0.10607	0.10595	0.11276	0.11426
	1.64564	-0.10773	-0.10809	-0.11298	-0.11381	0.10608	0.10598	0.11279	0.11429
	1.64657	-0.10774	-0.10811	-0.113	-0.11382	0.10609	0.106	0.11281	0.11431
	1.6475	-0.10775	-0.10811	-0.113	-0.11382	0.1061	0.10601	0.11281	0.11432
	1.64842	-0.10774	-0.1081	-0.11299	-0.11381	0.10611	0.106	0.11281	0.11431
	1.64935	-0.10772	-0.10807	-0.11296	-0.11378	0.10611	0.10599	0.11278	0.11428
	1.65028	-0.10777	-0.10813	-0.11302	-0.11385	0.10613	0.10604	0.11284	0.11434
	1.65121	-0.1078	-0.10817	-0.11307	-0.11389	0.10615	0.10607	0.11289	0.11439
	1.65213	-0.10782	-0.1082	-0.1131	-0.11393	0.10616	0.1061	0.11292	0.11442
	1.65306	-0.10783	-0.10822	-0.11312	-0.11394	0.10617	0.10612	0.11293	0.11444
	1.65399	-0.10784	-0.10822	-0.11312	-0.11395	0.10618	0.10613	0.11294	0.11444
	1.65492	-0.10783	-0.10821	-0.1131	-0.11393	0.10619	0.10612	0.11293	0.11443
	1.65584	-0.10782	-0.10818	-0.11308	-0.1139	0.10619	0.10611	0.11291	0.11441
	1.65677	-0.10786	-0.10824	-0.11314	-0.11397	0.10621	0.10616	0.11296	0.11447
	1.6577	-0.10789	-0.10828	-0.11319	-0.11402	0.10623	0.1062	0.11301	0.11452
	1.65863	-0.10791	-0.10831	-0.11322	-0.11405	0.10625	0.10622	0.11304	0.11455
	1.65955	-0.10793	-0.10833	-0.11324	-0.11407	0.10626	0.10624	0.11306	0.11457
	1.66048	-0.10793	-0.10833	-0.11324	-0.11407	0.10627	0.10625	0.11306	0.11457
	1.66141	-0.10792	-0.10832	-0.11322	-0.11405	0.10627	0.10624	0.11305	0.11456
	1.66234	-0.10791	-0.10829	-0.11319	-0.11402	0.10628	0.10623	0.11303	0.11454
	1.66327	-0.10795	-0.10835	-0.11326	-0.11409	0.1063	0.10628	0.11309	0.1146
	1.66419	-0.10798	-0.10839	-0.1133	-0.11414	0.10632	0.10632	0.11313	0.11464
	1.66512	-0.10801	-0.10842	-0.11334	-0.11417	0.10633	0.10635	0.11316	0.11468
	1.66605	-0.10802	-0.10844	-0.11335	-0.11419	0.10635	0.10636	0.11318	0.11469
	1.66698	-0.10802	-0.10844	-0.11336	-0.11419	0.10636	0.10637	0.11318	0.1147
	1.6679	-0.10802	-0.10843	-0.11334	-0.11417	0.10636	0.10636	0.11317	0.11469
	1.66883	-0.108	-0.1084	-0.11331	-0.11415	0.10637	0.10635	0.11315	0.11466
	1.66976	-0.10804	-0.10846	-0.11338	-0.11421	0.10639	0.1064	0.11321	0.11472
	1.67069	-0.10808	-0.10851	-0.11342	-0.11426	0.10641	0.10644	0.11325	0.11477
	1.67161	-0.1081	-0.10853	-0.11346	-0.11429	0.10643	0.10647	0.11328	0.1148
	1.67254	-0.10811	-0.10855	-0.11347	-0.11431	0.10644	0.10648	0.1133	0.11482
	1.67347	-0.10812	-0.10855	-0.11347	-0.11431	0.10645	0.10649	0.11331	0.11482
	1.6744	-0.10811	-0.10854	-0.11346	-0.1143	0.10646	0.10649	0.1133	0.11481
	1.67532	-0.1081	-0.10851	-0.11343	-0.11427	0.10646	0.10647	0.11327	0.11479
	1.67625	-0.10814	-0.10857	-0.11349	-0.11433	0.10649	0.10652	0.11333	0.11485
	1.67718	-0.10817	-0.10861	-0.11354	-0.11438	0.10651	0.10656	0.11338	0.1149
	1.67811	-0.10819	-0.10864	-0.11357	-0.11441	0.10653	0.10659	0.11341	0.11493
	1.67904	-0.1082	-0.10866	-0.11359	-0.11443	0.10654	0.1066	0.11342	0.11495
	1.67996	-0.10821	-0.10866	-0.11359	-0.11443	0.10655	0.10661	0.11343	0.11495
	1.68089	-0.1082	-0.10865	-0.11358	-0.11442	0.10656	0.10661	0.11342	0.11494
	1.68182	-0.10819	-0.10862	-0.11355	-0.11439	0.10656	0.10659	0.1134	0.11492
	1.68275	-0.10823	-0.10868	-0.11361	-0.11445	0.10659	0.10664	0.11345	0.11498
	1.68367	-0.10826	-0.10872	-0.11366	-0.1145	0.10661	0.10668	0.1135	0.11502
	1.6846	-0.10828	-0.10875	-0.11369	-0.11453	0.10663	0.10671	0.11353	0.11505
	1.68553	-0.1083	-0.10877	-0.11371	-0.11455	0.10664	0.10673	0.11355	0.11507
	1.68646	-0.1083	-0.10877	-0.11371	-0.11455	0.10665	0.10673	0.11355	0.11508
	1.68738	-0.1083	-0.10876	-0.11369	-0.11453	0.10666	0.10673	0.11354	0.11507
	1.68831	-0.10828	-0.10873	-0.11367	-0.11451	0.10667	0.10671	0.11352	0.11504
	1.68924	-0.10832	-0.10879	-0.11373	-0.11457	0.10669	0.10676	0.11357	0.1151
	1.69017	-0.10836	-0.10883	-0.11378	-0.11462	0.10671	0.1068	0.11362	0.11515
	1.69109	-0.10838	-0.10886	-0.11381	-0.11465	0.10673	0.10683	0.11365	0.11518
	1.69202	-0.10839	-0.10888	-0.11382	-0.11467	0.10674	0.10685	0.11367	0.1152
	1.69295	-0.1084	-0.10888	-0.11383	-0.11467	0.10675	0.10685	0.11367	0.1152
	1.69388	-0.10839	-0.10887	-0.11381	-0.11465	0.10676	0.10685	0.11366	0.11519
	1.69481	-0.10838	-0.10884	-0.11378	-0.11462	0.10677	0.10683	0.11364	0.11517
	1.69573	-0.10842	-0.1089	-0.11384	-0.11469	0.10679	0.10688	0.1137	0.11523
	1.69666	-0.10845	-0.10894	-0.11389	-0.11474	0.10681	0.10692	0.11374	0.11527
	1.69759	-0.10847	-0.10897	-0.11392	-0.11477	0.10683	0.10695	0.11377	0.11531
	1.69852	-0.10848	-0.10899	-0.11394	-0.11479	0.10684	0.10697	0.11379	0.11532
	1.69944	-0.10849	-0.10899	-0.11394	-0.11479	0.10686	0.10697	0.11379	0.11533
	1.70037	-0.10848	-0.10898	-0.11393	-0.11477	0.10686	0.10697	0.11378	0.11532
	1.7013	-0.10847	-0.10895	-0.1139	-0.11474	0.10687	0.10695	0.11376	0.11529
	1.70223	-0.10851	-0.10901	-0.11396	-0.11481	0.10689	0.107	0.11382	0.11535
	1.70315	-0.10854	-0.10905	-0.11401	-0.11485	0.10691	0.10704	0.11386	0.1154
	1.70408	-0.10857	-0.10908	-0.11404	-0.11489	0.10693	0.10707	0.11389	0.11543
	1.70501	-0.10858	-0.10909	-0.11406	-0.1149	0.10695	0.10709	0.11391	0.11545
	1.70594	-0.10858	-0.1091	-0.11406	-0.1149	0.10696	0.10709	0.11391	0.11545
	1.70686	-0.10858	-0.10908	-0.11404	-0.11489	0.10696	0.10709	0.1139	0.11544
	1.70779	-0.10856	-0.10906	-0.11401	-0.11486	0.10697	0.10707	0.11388	0.11542
	1.70872	-0.1086	-0.10912	-0.11408	-0.11492	0.10699	0.10712	0.11394	0.11548
	1.70965	-0.10864	-0.10916	-0.11412	-0.11497	0.10701	0.10716	0.11398	0.11552
	1.71058	-0.10866	-0.10919	-0.11416	-0.115	0.10703	0.10719	0.11401	0.11555
	1.7115	-0.10867	-0.1092	-0.11417	-0.11502	0.10705	0.10721	0.11403	0.11557
	1.71243	-0.10868	-0.1092	-0.11417	-0.11502	0.10706	0.10721	0.11403	0.11558
	1.71336	-0.10867	-0.10919	-0.11416	-0.11501	0.10706	0.10721	0.11402	0.11557
	1.71429	-0.10866	-0.10917	-0.11413	-0.11498	0.10707	0.10719	0.114	0.11554
	1.71521	-0.1087	-0.10922	-0.11419	-0.11504	0.10709	0.10724	0.11406	0.1156
	1.71614	-0.10873	-0.10927	-0.11424	-0.11509	0.10711	0.10728	0.1141	0.11565
	1.71707	-0.10875	-0.10929	-0.11427	-0.11512	0.10713	0.10731	0.11413	0.11568
	1.718	-0.10877	-0.10931	-0.11429	-0.11514	0.10714	0.10733	0.11415	0.1157
	1.71892	-0.10877	-0.10931	-0.11429	-0.11514	0.10716	0.10733	0.11415	0.1157
	1.71985	-0.10877	-0.1093	-0.11427	-0.11513	0.10716	0.10733	0.11414	0.11569
	1.72078	-0.10875	-0.10927	-0.11424	-0.1151	0.10717	0.10731	0.11412	0.11567
	1.72171	-0.10879	-0.10933	-0.11431	-0.11516	0.10719	0.10736	0.11418	0.11573
	1.72263	-0.10882	-0.10937	-0.11435	-0.11521	0.10721	0.1074	0.11422	0.11577
	1.72356	-0.10885	-0.1094	-0.11438	-0.11524	0.10723	0.10743	0.11425	0.1158
	1.72449	-0.10886	-0.10942	-0.1144	-0.11526	0.10724	0.10745	0.11427	0.11582
	1.72542	-0.10887	-0.10942	-0.1144	-0.11526	0.10725	0.10745	0.11427	0.11582
	1.72635	-0.10886	-0.10941	-0.11439	-0.11524	0.10726	0.10745	0.11426	0.11581
	1.72727	-0.10885	-0.10938	-0.11436	-0.11521	0.10727	0.10743	0.11424	0.11579
	1.7282	-0.10889	-0.10944	-0.11442	-0.11528	0.10729	0.10748	0.11429	0.11585
	1.72913	-0.10892	-0.10948	-0.11447	-0.11532	0.10731	0.10752	0.11434	0.1159
	1.73006	-0.10894	-0.10951	-0.1145	-0.11536	0.10732	0.10755	0.11437	0.11593
	1.73098	-0.10896	-0.10952	-0.11452	-0.11537	0.10734	0.10757	0.11439	0.11594
	1.73191	-0.10896	-0.10953	-0.11452	-0.11537	0.10735	0.10757	0.11439	0.11595
	1.73284	-0.10896	-0.10951	-0.1145	-0.11536	0.10736	0.10757	0.11438	0.11594
	1.73377	-0.10894	-0.10949	-0.11447	-0.11533	0.10736	0.10755	0.11436	0.11591
	1.73469	-0.10898	-0.10954	-0.11453	-0.11539	0.10738	0.1076	0.11441	0.11597
	1.73562	-0.10901	-0.10959	-0.11458	-0.11544	0.1074	0.10764	0.11446	0.11602
	1.73655	-0.10904	-0.10962	-0.11461	-0.11547	0.10742	0.10767	0.11449	0.11605
	1.73748	-0.10905	-0.10963	-0.11463	-0.11549	0.10743	0.10769	0.1145	0.11607
	1.7384	-0.10905	-0.10963	-0.11463	-0.11549	0.10745	0.10769	0.11451	0.11607
	1.73933	-0.10905	-0.10962	-0.11462	-0.11548	0.10745	0.10769	0.1145	0.11606
	1.74026	-0.10904	-0.10959	-0.11459	-0.11545	0.10746	0.10767	0.11448	0.11604
	1.74119	-0.10908	-0.10965	-0.11465	-0.11551	0.10748	0.10772	0.11453	0.1161
	1.74212	-0.10911	-0.10969	-0.11469	-0.11556	0.1075	0.10776	0.11458	0.11614
	1.74304	-0.10913	-0.10972	-0.11473	-0.11559	0.10752	0.10779	0.11461	0.11617
	1.74397	-0.10914	-0.10974	-0.11474	-0.1156	0.10753	0.10781	0.11462	0.11619
	1.7449	-0.10915	-0.10974	-0.11474	-0.11561	0.10754	0.10781	0.11463	0.11619
	1.74583	-0.10914	-0.10973	-0.11473	-0.11559	0.10755	0.10781	0.11462	0.11618
	1.74675	-0.10913	-0.1097	-0.1147	-0.11556	0.10755	0.10779	0.11459	0.11616
	1.74768	-0.10917	-0.10976	-0.11476	-0.11562	0.10758	0.10784	0.11465	0.11622
	1.74861	-0.1092	-0.1098	-0.11481	-0.11567	0.10759	0.10788	0.11469	0.11626
	1.74954	-0.10923	-0.10983	-0.11484	-0.1157	0.10761	0.10791	0.11472	0.1163
	1.75046	-0.10924	-0.10984	-0.11486	-0.11572	0.10762	0.10793	0.11474	0.11631
	1.75139	-0.10924	-0.10984	-0.11486	-0.11572	0.10764	0.10793	0.11474	0.11632
	1.75232	-0.10924	-0.10983	-0.11484	-0.11571	0.10764	0.10793	0.11473	0.11631
	1.75325	-0.10923	-0.10981	-0.11481	-0.11568	0.10765	0.10791	0.11471	0.11628
	1.75417	-0.10927	-0.10986	-0.11487	-0.11574	0.10767	0.10796	0.11477	0.11634
	1.7551	-0.1093	-0.10991	-0.11492	-0.11579	0.10769	0.108	0.11481	0.11639
	1.75603	-0.10932	-0.10993	-0.11495	-0.11582	0.10771	0.10803	0.11484	0.11642
	1.75696	-0.10933	-0.10995	-0.11497	-0.11583	0.10772	0.10805	0.11486	0.11644
	1.75788	-0.10934	-0.10995	-0.11497	-0.11584	0.10773	0.10805	0.11486	0.11644
	1.75881	-0.10933	-0.10994	-0.11495	-0.11582	0.10774	0.10805	0.11485	0.11643
	1.75974	-0.10932	-0.10991	-0.11492	-0.11579	0.10774	0.10803	0.11483	0.1164
	1.76067	-0.10936	-0.10997	-0.11499	-0.11585	0.10776	0.10808	0.11489	0.11646
	1.7616	-0.10939	-0.11001	-0.11503	-0.1159	0.10778	0.10812	0.11493	0.11651
	1.76252	-0.10942	-0.11004	-0.11506	-0.11593	0.1078	0.10815	0.11496	0.11654
	1.76345	-0.10943	-0.11005	-0.11508	-0.11595	0.10781	0.10817	0.11498	0.11656
	1.76438	-0.10943	-0.11006	-0.11508	-0.11595	0.10782	0.10817	0.11498	0.11656
	1.76531	-0.10943	-0.11004	-0.11507	-0.11594	0.10783	0.10817	0.11497	0.11655
	1.76623	-0.10942	-0.11002	-0.11504	-0.11591	0.10784	0.10815	0.11495	0.11653
	1.76716	-0.10946	-0.11007	-0.1151	-0.11597	0.10786	0.1082	0.115	0.11659
	1.76809	-0.10949	-0.11012	-0.11514	-0.11602	0.10788	0.10824	0.11505	0.11663
	1.76902	-0.10951	-0.11014	-0.11518	-0.11605	0.10789	0.10827	0.11508	0.11666
	1.76994	-0.10952	-0.11016	-0.11519	-0.11606	0.10791	0.10829	0.11509	0.11668
	1.77087	-0.10953	-0.11016	-0.11519	-0.11606	0.10792	0.10829	0.1151	0.11668
	1.7718	-0.10952	-0.11015	-0.11518	-0.11605	0.10792	0.10829	0.11509	0.11667
	1.77273	-0.10951	-0.11012	-0.11515	-0.11602	0.10793	0.10827	0.11506	0.11665
	1.77365	-0.10955	-0.11018	-0.11521	-0.11608	0.10795	0.10832	0.11512	0.11671
	1.77458	-0.10958	-0.11022	-0.11526	-0.11613	0.10797	0.10836	0.11516	0.11675
	1.77551	-0.10961	-0.11025	-0.11529	-0.11616	0.10799	0.10839	0.11519	0.11678
	1.77644	-0.10962	-0.11026	-0.1153	-0.11618	0.108	0.10841	0.11521	0.1168
	1.77737	-0.10962	-0.11027	-0.1153	-0.11618	0.10801	0.10841	0.11521	0.1168
	1.77829	-0.10962	-0.11025	-0.11529	-0.11616	0.10802	0.10841	0.1152	0.11679
	1.77922	-0.10961	-0.11023	-0.11526	-0.11613	0.10802	0.10839	0.11518	0.11677
	1.78015	-0.10965	-0.11028	-0.11532	-0.1162	0.10804	0.10844	0.11524	0.11683
	1.78108	-0.10968	-0.11033	-0.11537	-0.11624	0.10806	0.10848	0.11528	0.11687
	1.782	-0.1097	-0.11035	-0.1154	-0.11627	0.10808	0.10851	0.11531	0.1169
	1.78293	-0.10971	-0.11037	-0.11541	-0.11629	0.10809	0.10853	0.11533	0.11692
	1.78386	-0.10972	-0.11037	-0.11541	-0.11629	0.1081	0.10853	0.11533	0.11692
	1.78479	-0.10972	-0.11036	-0.1154	-0.11628	0.10811	0.10853	0.11532	0.11691
	1.78571	-0.1097	-0.11033	-0.11537	-0.11625	0.10811	0.10851	0.1153	0.11689
	1.78664	-0.10974	-0.11039	-0.11543	-0.11631	0.10813	0.10856	0.11535	0.11695
	1.78757	-0.10977	-0.11043	-0.11548	-0.11636	0.10815	0.1086	0.1154	0.11699
	1.7885	-0.1098	-0.11046	-0.11551	-0.11639	0.10817	0.10863	0.11543	0.11702
	1.78942	-0.10981	-0.11047	-0.11552	-0.1164	0.10818	0.10865	0.11544	0.11704
	1.79035	-0.10982	-0.11048	-0.11552	-0.1164	0.10819	0.10865	0.11545	0.11705
	1.79128	-0.10981	-0.11046	-0.11551	-0.11639	0.1082	0.10865	0.11544	0.11703
	1.79221	-0.1098	-0.11044	-0.11548	-0.11636	0.1082	0.10863	0.11541	0.11701
	1.79314	-0.10984	-0.11049	-0.11554	-0.11642	0.10822	0.10868	0.11547	0.11707
	1.79406	-0.10987	-0.11054	-0.11559	-0.11647	0.10824	0.10872	0.11551	0.11711
	1.79499	-0.10989	-0.11056	-0.11562	-0.1165	0.10825	0.10875	0.11554	0.11715
	1.79592	-0.10991	-0.11058	-0.11563	-0.11652	0.10827	0.10877	0.11556	0.11716
	1.79685	-0.10991	-0.11058	-0.11563	-0.11652	0.10828	0.10877	0.11556	0.11717
	1.79777	-0.10991	-0.11057	-0.11562	-0.1165	0.10828	0.10877	0.11555	0.11716
	1.7987	-0.1099	-0.11054	-0.11559	-0.11647	0.10829	0.10875	0.11553	0.11713
	1.79963	-0.10994	-0.1106	-0.11565	-0.11653	0.10831	0.1088	0.11559	0.11719
	1.80056	-0.10997	-0.11064	-0.1157	-0.11658	0.10833	0.10884	0.11563	0.11723
	1.80148	-0.10999	-0.11067	-0.11573	-0.11661	0.10834	0.10887	0.11566	0.11727
	1.80241	-0.11	-0.11068	-0.11574	-0.11663	0.10835	0.10889	0.11568	0.11728
	1.80334	-0.11001	-0.11068	-0.11574	-0.11663	0.10836	0.10889	0.11568	0.11729
	1.80427	-0.11	-0.11067	-0.11573	-0.11661	0.10837	0.10889	0.11567	0.11728
	1.80519	-0.10999	-0.11065	-0.1157	-0.11658	0.10837	0.10888	0.11565	0.11725
	1.80612	-0.11003	-0.1107	-0.11576	-0.11665	0.10839	0.10893	0.1157	0.11731
	1.80705	-0.11006	-0.11074	-0.11581	-0.11669	0.10841	0.10896	0.11575	0.11735
	1.80798	-0.11009	-0.11077	-0.11584	-0.11672	0.10843	0.10899	0.11578	0.11739
	1.80891	-0.1101	-0.11079	-0.11585	-0.11674	0.10844	0.10901	0.11579	0.1174
	1.80983	-0.1101	-0.11079	-0.11585	-0.11674	0.10845	0.10902	0.1158	0.11741
	1.81076	-0.1101	-0.11078	-0.11584	-0.11672	0.10846	0.10901	0.11579	0.1174
	1.81169	-0.11009	-0.11075	-0.11581	-0.11669	0.10846	0.109	0.11576	0.11737
	1.81262	-0.11013	-0.11081	-0.11587	-0.11676	0.10848	0.10905	0.11582	0.11743
	1.81354	-0.11016	-0.11085	-0.11592	-0.1168	0.1085	0.10909	0.11586	0.11747
	1.81447	-0.11018	-0.11088	-0.11595	-0.11683	0.10851	0.10911	0.11589	0.11751
	1.8154	-0.1102	-0.11089	-0.11596	-0.11685	0.10853	0.10913	0.11591	0.11752
	1.81633	-0.1102	-0.11089	-0.11596	-0.11685	0.10854	0.10914	0.11591	0.11753
	1.81725	-0.1102	-0.11088	-0.11595	-0.11684	0.10854	0.10913	0.1159	0.11752
	1.81818	-0.11019	-0.11086	-0.11592	-0.11681	0.10855	0.10912	0.11588	0.11749
	1.81911	-0.11023	-0.11091	-0.11598	-0.11687	0.10857	0.10917	0.11593	0.11755
	1.82004	-0.11026	-0.11095	-0.11602	-0.11691	0.10859	0.10921	0.11598	0.11759
	1.82096	-0.11028	-0.11098	-0.11605	-0.11695	0.1086	0.10924	0.11601	0.11763
	1.82189	-0.11029	-0.111	-0.11607	-0.11696	0.10862	0.10925	0.11602	0.11764
	1.82282	-0.1103	-0.111	-0.11607	-0.11696	0.10863	0.10926	0.11603	0.11765
	1.82375	-0.1103	-0.11099	-0.11606	-0.11695	0.10863	0.10926	0.11602	0.11763
	1.82468	-0.11028	-0.11096	-0.11603	-0.11692	0.10864	0.10924	0.11599	0.11761
	1.8256	-0.11032	-0.11102	-0.11609	-0.11698	0.10866	0.10929	0.11605	0.11767
	1.82653	-0.11036	-0.11106	-0.11613	-0.11703	0.10868	0.10933	0.11609	0.11771
	1.82746	-0.11038	-0.11109	-0.11616	-0.11706	0.10869	0.10936	0.11612	0.11774
	1.82839	-0.11039	-0.1111	-0.11618	-0.11707	0.10871	0.10938	0.11614	0.11776
	1.82931	-0.1104	-0.1111	-0.11618	-0.11707	0.10872	0.10938	0.11614	0.11777
	1.83024	-0.1104	-0.11109	-0.11616	-0.11706	0.10873	0.10938	0.11613	0.11775
	1.83117	-0.11038	-0.11107	-0.11613	-0.11703	0.10873	0.10936	0.11611	0.11773
	1.8321	-0.11042	-0.11112	-0.11619	-0.11709	0.10875	0.10941	0.11617	0.11779
	1.83302	-0.11046	-0.11116	-0.11624	-0.11714	0.10877	0.10945	0.11621	0.11783
	1.83395	-0.11048	-0.11119	-0.11627	-0.11717	0.10879	0.10948	0.11624	0.11786
	1.83488	-0.11049	-0.11121	-0.11629	-0.11718	0.1088	0.1095	0.11625	0.11788
	1.83581	-0.1105	-0.11121	-0.11629	-0.11718	0.10881	0.10951	0.11626	0.11788
	1.83673	-0.1105	-0.1112	-0.11627	-0.11717	0.10882	0.1095	0.11625	0.11787
	1.83766	-0.11049	-0.11117	-0.11624	-0.11714	0.10883	0.10949	0.11622	0.11785
	1.83859	-0.11053	-0.11123	-0.1163	-0.1172	0.10885	0.10954	0.11628	0.11791
	1.83952	-0.11056	-0.11127	-0.11635	-0.11725	0.10887	0.10958	0.11632	0.11795
	1.84045	-0.11058	-0.1113	-0.11638	-0.11728	0.10889	0.1096	0.11635	0.11798
	1.84137	-0.1106	-0.11131	-0.11639	-0.11729	0.1089	0.10962	0.11637	0.118
	1.8423	-0.1106	-0.11131	-0.11639	-0.11729	0.10891	0.10963	0.11637	0.118
	1.84323	-0.1106	-0.1113	-0.11638	-0.11728	0.10892	0.10963	0.11636	0.11799
	1.84416	-0.11059	-0.11128	-0.11635	-0.11725	0.10893	0.10961	0.11634	0.11797
	1.84508	-0.11063	-0.11133	-0.11641	-0.11731	0.10895	0.10966	0.1164	0.11803
	1.84601	-0.11066	-0.11137	-0.11646	-0.11736	0.10897	0.1097	0.11644	0.11807
	1.84694	-0.11069	-0.1114	-0.11649	-0.11739	0.10899	0.10973	0.11647	0.1181
	1.84787	-0.1107	-0.11142	-0.1165	-0.1174	0.109	0.10975	0.11649	0.11812
	1.84879	-0.11071	-0.11142	-0.1165	-0.1174	0.10901	0.10975	0.11649	0.11812
	1.84972	-0.11071	-0.11141	-0.11649	-0.11739	0.10902	0.10975	0.11648	0.11811
	1.85065	-0.1107	-0.11138	-0.11646	-0.11736	0.10903	0.10974	0.11646	0.11809
	1.85158	-0.11074	-0.11144	-0.11652	-0.11742	0.10905	0.10979	0.11651	0.11815
[truncated: 160 more rows]

## Sheet: Figure 6
(b)	p / [bar]	Losses / [KWh]
		f_col	f_opl	f_cop	f_swc	f_tcv
	1	0.20498	2.95957	0.33484	2.1107	0
	2	5.53377e-14	1.80451	0.27926	1.87415	0.35798
	4	1.10872e-14	0.83505	0.29757	1.63779	0.71595
	6	1.60273e-14	0.56701	0.29275	1.4997	0.92536
	8	7.72339e-15	0.3046	0.29431	1.40184	1.07393
	10	1.13845e-14	0.38819	0.29515	1.32602	1.18917
	12	1.18832e-14	0.3162	0.29565	1.26415	1.28333
	14	6.65751e-15	0.31524	0.29598	1.21189	1.36295
	16	6.77117e-15	0.29453	0.29621	1.16668	1.43191
	18	7.32415e-15	0.27857	0.29638	1.12685	1.49274
	20	6.66371e-15	0.26577	0.2965	1.09126	1.54715

## Sheet: Figure S2
D_bub / [mm]
1 bar	2 bar	3 bar	4 bar
0.069	0.1745	0.1205	0.21767
0.08117	0.15583	0.1375	0.12117
0.09933	0.14733	0.11867	0.08517
0.10717	0.09983	0.106	0.1005
0.1095	0.11583	0.11217	0.10033
0.11583	0.1485	0.11933	0.12417
0.12333	0.13033	0.096	0.1325
0.127	0.11617	0.08817	0.11417
0.13683	0.1255	0.11583	0.09767
0.14383	0.08417	0.10167	0.08583
0.14983	0.1305	0.0745	0.08117
0.16167	0.134	0.10517	0.06083
0.17383	0.10333	0.11283	0.07933
0.18117	0.14017	0.09617	0.1265
0.189	0.089	0.12683	0.06817
0.1985	0.08367	0.10417	0.089
0.20517	0.12	0.10233	0.10267
0.21317	0.08817	0.07967	0.07717
0.23983	0.11233	0.08517	0.08833
0.27017	0.0765	0.09917	0.0795
0.33817	0.095	0.0886	0.0795
0.357	0.0855	0.1366	0.06917
0.4285	0.06217	0.0988	0.08733
0.5335	0.08475	0.0864	0.0705
	0.106	0.11833	0.1075
		0.06467	0.034
			0.03

## Sheet: Figure S5
(a)	x-simulated / [cm]	y / [cm]	x-measured / [cm]	y / [cm]	error				(b)	x-simulated / [cm]	y / [cm]	x-measured / [cm]	y / [cm]	error				(c)	x-simulated / [cm]	y / [cm]	x-measured / [cm]	y / [cm]	error				(d)	x-simulated / [cm]	y / [cm]	x-measured / [cm]	y / [cm]	error
	-0.19609	1.99427	-0.18526	1.95	0.01223					-0.2	1.98044	-0.18813	1.95	0.00036179					-0.2	1.9797	-0.19124	1.95	0.000903696					-0.19931	2	-0.19317	1.98	0.00111
	-0.19595	1.99307	-0.18633	1.8	0.000494975					-0.19986	1.97801	-0.19045	1.8	0.00168					-0.19991	1.97798	-0.19152	1.9	0.000456344					-0.19967	1.99887	-0.19133	1.95	0.00105
	-0.19596	1.99582	-0.18647	1.7	0.000704107					-0.1998	1.97675	-0.19166	1.75	0.00376					-0.19985	1.97672	-0.19139	1.85	0.00126					-0.2	1.97728	-0.19089	1.93	0.00112
	-0.19612	1.98802	-0.18699	1.5	0.00117					-0.19974	1.97548	-0.19087	1.7	0.00233					-0.19979	1.97546	-0.18791	1.8	0.00799					-0.19995	1.97536	-0.1905	1.9	0.00151
	-0.19604	1.98929	-0.18765	1.2	0.000569386					-0.19969	1.97422								-0.19973	1.9742	-0.19133	1.75	0.00155					-0.19991	1.97408
	-0.19597	1.99056	-0.19225	0.6	0.000600132					-0.19966	1.97294								-0.1997	1.97291								-0.1999	1.97279
	-0.19622	1.98284								-0.19963	1.97166								-0.19966	1.97164								-0.19989	1.9715
	-0.19619	1.98415								-0.1996	1.97038								-0.19963	1.97036								-0.19988	1.97021
	-0.19616	1.98546								-0.19956	1.9691								-0.19959	1.96909								-0.19986	1.96892
	-0.19626	1.97765								-0.19955	1.96781								-0.19958	1.96779								-0.19986	1.96762
	-0.19624	1.97895								-0.19954	1.96652								-0.19956	1.96651								-0.19986	1.96632
	-0.19623	1.98025								-0.19952	1.96523								-0.19954	1.96522								-0.19986	1.96502
	-0.19628	1.97245								-0.1995	1.96395								-0.19952	1.96394								-0.19986	1.96372
	-0.19627	1.97376								-0.1995	1.96265								-0.19951	1.96264								-0.19987	1.96242
	-0.19626	1.97506								-0.19949	1.96135								-0.1995	1.96135								-0.19987	1.96112
	-0.19628	1.96725								-0.19948	1.96006								-0.19949	1.96005								-0.19987	1.95982
	-0.19628	1.96855								-0.19947	1.95877								-0.19948	1.95876								-0.19988	1.95852
	-0.19627	1.96985								-0.19947	1.95747								-0.19948	1.95746								-0.19988	1.95722
	-0.19629	1.96204								-0.19947	1.95617								-0.19948	1.95617								-0.19988	1.95592
	-0.19629	1.96334								-0.19947	1.95487								-0.19947	1.95487								-0.19989	1.95462
	-0.19628	1.96465								-0.19947	1.95357								-0.19947	1.95357								-0.19989	1.95332
	-0.19629	1.95684								-0.19947	1.95227								-0.19947	1.95227								-0.19989	1.95202
	-0.19629	1.95814								-0.19947	1.95097								-0.19947	1.95098								-0.19989	1.95072
	-0.19629	1.95944								-0.19947	1.94968								-0.19947	1.94968								-0.1999	1.94942
	-0.1963	1.95164								-0.19947	1.94838								-0.19947	1.94838								-0.1999	1.94812
	-0.1963	1.95294								-0.19948	1.94708								-0.19947	1.94708								-0.1999	1.94682
	-0.1963	1.95424								-0.19948	1.94578								-0.19948	1.94578								-0.1999	1.94552
	-0.1963	1.94644								-0.19948	1.94448								-0.19948	1.94448								-0.1999	1.94421
	-0.1963	1.94774								-0.19948	1.94318								-0.19948	1.94318								-0.19991	1.94291
	-0.1963	1.94904								-0.19949	1.94188								-0.19948	1.94188								-0.19991	1.94161
	-0.1963	1.94124								-0.19949	1.94058								-0.19948	1.94058								-0.19991	1.94031
	-0.1963	1.94254								-0.19949	1.93928								-0.19949	1.93928								-0.19991	1.93901
	-0.1963	1.94384								-0.19949	1.93798								-0.19949	1.93798								-0.19992	1.93771
	-0.19631	1.93605								-0.19949	1.93668								-0.19949	1.93668								-0.19992	1.93641
	-0.19631	1.93734								-0.1995	1.93538								-0.19949	1.93538								-0.19992	1.93511
	-0.19631	1.93864								-0.1995	1.93407								-0.1995	1.93408								-0.19992	1.93381
	-0.19631	1.93085								-0.1995	1.93277								-0.1995	1.93278								-0.19993	1.93251
	-0.19631	1.93215								-0.1995	1.93147								-0.1995	1.93148								-0.19993	1.93121
	-0.19631	1.93345								-0.19951	1.93017								-0.1995	1.93018								-0.19993	1.92991
	-0.19631	1.92565								-0.19951	1.92887								-0.19951	1.92888								-0.19993	1.92861
	-0.19631	1.92695								-0.19951	1.92757								-0.19951	1.92758								-0.19994	1.92731
	-0.19631	1.92825								-0.19951	1.92627								-0.19951	1.92628								-0.19994	1.92601
	-0.19631	1.92046								-0.19952	1.92497								-0.19951	1.92498								-0.19994	1.92471
	-0.19631	1.92176								-0.19952	1.92367								-0.19952	1.92368								-0.19994	1.92341
	-0.19631	1.92306								-0.19952	1.92237								-0.19952	1.92238								-0.19995	1.92211
	-0.19631	1.91526								-0.19952	1.92107								-0.19952	1.92108								-0.19995	1.92081
	-0.19631	1.91656								-0.19953	1.91977								-0.19952	1.91978								-0.19995	1.91951
	-0.19631	1.91786								-0.19953	1.91847								-0.19952	1.91848								-0.19995	1.91821
	-0.19632	1.91006								-0.19953	1.91717								-0.19953	1.91717								-0.19995	1.91691
	-0.19632	1.91136								-0.19953	1.91587								-0.19953	1.91587								-0.19996	1.91561
	-0.19632	1.91266								-0.19953	1.91457								-0.19953	1.91457								-0.19996	1.91431
	-0.19632	1.90487								-0.19954	1.91327								-0.19953	1.91327								-0.19996	1.91301
	-0.19632	1.90617								-0.19954	1.91197								-0.19954	1.91197								-0.19996	1.91171
	-0.19632	1.90747								-0.19954	1.91067								-0.19954	1.91067								-0.19997	1.91041
	-0.19632	1.89967								-0.19954	1.90937								-0.19954	1.90937								-0.19997	1.90911
	-0.19632	1.90097								-0.19955	1.90807								-0.19954	1.90807								-0.19997	1.90781
	-0.19632	1.90227								-0.19955	1.90677								-0.19955	1.90677								-0.19997	1.90651
	-0.19632	1.89448								-0.19955	1.90547								-0.19955	1.90547								-0.19998	1.90521
	-0.19632	1.89577								-0.19955	1.90417								-0.19955	1.90417								-0.19998	1.90391
	-0.19632	1.89707								-0.19956	1.90287								-0.19955	1.90287								-0.19998	1.90261
	-0.19633	1.88928								-0.19956	1.90157								-0.19956	1.90157								-0.19998	1.90131
	-0.19633	1.89058								-0.19956	1.90027								-0.19956	1.90027								-0.19998	1.90001
	-0.19633	1.89188								-0.19956	1.89897								-0.19956	1.89897								-0.19999	1.89871
	-0.19633	1.88408								-0.19956	1.89767								-0.19956	1.89767								-0.19999	1.89741
	-0.19633	1.88538								-0.19957	1.89637								-0.19957	1.89637								-0.19999	1.89611
	-0.19633	1.88668								-0.19957	1.89507								-0.19957	1.89507								-0.19999	1.89481
	-0.19633	1.87889								-0.19957	1.89377								-0.19957	1.89377								-0.2	1.89351
	-0.19633	1.88019								-0.19957	1.89247								-0.19957	1.89247								-0.2	1.89221
	-0.19633	1.88149								-0.19958	1.89117								-0.19958	1.89117
	-0.19633	1.87369								-0.19958	1.88987								-0.19958	1.88987
	-0.19633	1.87499								-0.19958	1.88857								-0.19958	1.88857
	-0.19633	1.87629								-0.19958	1.88727								-0.19958	1.88727
	-0.19634	1.8685								-0.19959	1.88597								-0.19959	1.88597
	-0.19634	1.86979								-0.19959	1.88467								-0.19959	1.88467
	-0.19634	1.87109								-0.19959	1.88337								-0.19959	1.88337
	-0.19634	1.8633								-0.19959	1.88207								-0.19959	1.88207
	-0.19634	1.8646								-0.1996	1.88077								-0.1996	1.88077
	-0.19634	1.8659								-0.1996	1.87947								-0.1996	1.87947
	-0.19634	1.8581								-0.1996	1.87817								-0.1996	1.87817
	-0.19634	1.8594								-0.1996	1.87687								-0.1996	1.87687
	-0.19634	1.8607								-0.19961	1.87557								-0.19961	1.87557
	-0.19634	1.85291								-0.19961	1.87427								-0.19961	1.87427
	-0.19634	1.85421								-0.19961	1.87297								-0.19961	1.87297
	-0.19634	1.8555								-0.19961	1.87167								-0.19961	1.87167
	-0.19634	1.84771								-0.19961	1.87037								-0.19962	1.87037
	-0.19634	1.84901								-0.19962	1.86907								-0.19962	1.86907
	-0.19634	1.85031								-0.19962	1.86777								-0.19962	1.86777
	-0.19635	1.84252								-0.19962	1.86647								-0.19962	1.86647
	-0.19635	1.84381								-0.19962	1.86517								-0.19962	1.86517
	-0.19635	1.84511								-0.19963	1.86387								-0.19963	1.86387
	-0.19635	1.83732								-0.19963	1.86257								-0.19963	1.86257
	-0.19635	1.83862								-0.19963	1.86127								-0.19963	1.86127
	-0.19635	1.83992								-0.19963	1.85997								-0.19963	1.85997
	-0.19635	1.83212								-0.19964	1.85867								-0.19964	1.85867
	-0.19635	1.83342								-0.19964	1.85737								-0.19964	1.85737
	-0.19635	1.83472								-0.19964	1.85607								-0.19964	1.85606
	-0.19635	1.82693								-0.19964	1.85476								-0.19965	1.85476
	-0.19635	1.82823								-0.19965	1.85346								-0.19965	1.85346
	-0.19635	1.82953								-0.19965	1.85216								-0.19965	1.85216
	-0.19635	1.82173								-0.19965	1.85086								-0.19965	1.85086
	-0.19635	1.82303								-0.19966	1.84956								-0.19966	1.84956
	-0.19635	1.82433								-0.19966	1.84826								-0.19966	1.84826
	-0.19635	1.81654								-0.19966	1.84696								-0.19966	1.84696
	-0.19635	1.81784								-0.19966	1.84566								-0.19966	1.84566
	-0.19635	1.81913								-0.19967	1.84436								-0.19967	1.84436
	-0.19635	1.81134								-0.19967	1.84306								-0.19967	1.84306
	-0.19635	1.81264								-0.19967	1.84176								-0.19967	1.84176
	-0.19635	1.81394								-0.19967	1.84046								-0.19967	1.84046
	-0.19636	1.80614								-0.19968	1.83916								-0.19968	1.83916
	-0.19636	1.80744								-0.19968	1.83786								-0.19968	1.83786
	-0.19636	1.80874								-0.19968	1.83656								-0.19968	1.83656
	-0.19636	1.80095								-0.19968	1.83526								-0.19968	1.83526
	-0.19636	1.80225								-0.19969	1.83396								-0.19969	1.83396
	-0.19636	1.80355								-0.19969	1.83266								-0.19969	1.83266
	-0.19636	1.79575								-0.19969	1.83136								-0.19969	1.83136
	-0.19636	1.79705								-0.1997	1.83006								-0.1997	1.83006
	-0.19636	1.79835								-0.1997	1.82876								-0.1997	1.82876
	-0.19636	1.79056								-0.1997	1.82746								-0.1997	1.82746
	-0.19636	1.79186								-0.1997	1.82616								-0.1997	1.82616
	-0.19636	1.79316								-0.19971	1.82486								-0.19971	1.82486
	-0.19636	1.78536								-0.19971	1.82356								-0.19971	1.82356
	-0.19636	1.78666								-0.19971	1.82226								-0.19971	1.82226
	-0.19636	1.78796								-0.19971	1.82096								-0.19971	1.82096
	-0.19636	1.78017								-0.19972	1.81965								-0.19972	1.81966
	-0.19636	1.78146								-0.19972	1.81835								-0.19972	1.81835
	-0.19636	1.78276								-0.19972	1.81705								-0.19972	1.81705
	-0.19637	1.77497								-0.19973	1.81575								-0.19973	1.81575
	-0.19637	1.77627								-0.19973	1.81445								-0.19973	1.81445
	-0.19637	1.77757								-0.19973	1.81315								-0.19973	1.81315
	-0.19637	1.76977								-0.19973	1.81185								-0.19973	1.81185
	-0.19637	1.77107								-0.19974	1.81055								-0.19974	1.81055
	-0.19637	1.77237								-0.19974	1.80925								-0.19974	1.80925
	-0.19637	1.76458								-0.19974	1.80795								-0.19974	1.80795
	-0.19637	1.76588								-0.19975	1.80665								-0.19974	1.80665
	-0.19637	1.76718								-0.19975	1.80535								-0.19975	1.80535
	-0.19637	1.75938								-0.19975	1.80405								-0.19975	1.80405
	-0.19637	1.76068								-0.19975	1.80275								-0.19975	1.80275
	-0.19637	1.76198								-0.19976	1.80145								-0.19976	1.80145
	-0.19637	1.75419								-0.19976	1.80015								-0.19976	1.80015
	-0.19637	1.75549								-0.19976	1.79885								-0.19976	1.79885
	-0.19637	1.75678								-0.19977	1.79755								-0.19977	1.79755
	-0.19637	1.74899								-0.19977	1.79625								-0.19977	1.79625
	-0.19637	1.75029								-0.19977	1.79495								-0.19977	1.79495
	-0.19637	1.75159								-0.19977	1.79365								-0.19977	1.79365
	-0.19637	1.7438								-0.19978	1.79235								-0.19978	1.79235
	-0.19637	1.74509								-0.19978	1.79105								-0.19978	1.79105
	-0.19637	1.74639								-0.19978	1.78974								-0.19978	1.78974
	-0.19638	1.7386								-0.19979	1.78844								-0.19978	1.78844
	-0.19638	1.7399								-0.19979	1.78714								-0.19979	1.78714
	-0.19638	1.7412								-0.19979	1.78584								-0.19979	1.78584
	-0.19638	1.7334								-0.19979	1.78454								-0.19979	1.78454
	-0.19638	1.7347								-0.1998	1.78324								-0.1998	1.78324
	-0.19638	1.736								-0.1998	1.78194								-0.1998	1.78194
	-0.19638	1.72821								-0.1998	1.78064								-0.1998	1.78064
	-0.19638	1.72951								-0.19981	1.77934								-0.19981	1.77934
	-0.19638	1.73081								-0.19981	1.77804								-0.19981	1.77804
	-0.19638	1.72301								-0.19981	1.77674								-0.19981	1.77674
	-0.19638	1.72431								-0.19981	1.77544								-0.19981	1.77544
	-0.19638	1.72561								-0.19982	1.77414								-0.19982	1.77414
	-0.19638	1.71782								-0.19982	1.77284								-0.19982	1.77284
	-0.19638	1.71912								-0.19982	1.77154								-0.19982	1.77154
	-0.19638	1.72041								-0.19983	1.77024								-0.19983	1.77024
	-0.19638	1.71262								-0.19983	1.76894								-0.19983	1.76894
	-0.19638	1.71392								-0.19983	1.76764								-0.19983	1.76764
	-0.19638	1.71522								-0.19984	1.76634								-0.19983	1.76634
	-0.19639	1.70742								-0.19984	1.76504								-0.19984	1.76504
	-0.19639	1.70872								-0.19984	1.76373								-0.19984	1.76373
	-0.19639	1.71002								-0.19984	1.76243								-0.19984	1.76243
	-0.19639	1.70223								-0.19985	1.76113								-0.19985	1.76113
	-0.19639	1.70353								-0.19985	1.75983								-0.19985	1.75983
	-0.19639	1.70483								-0.19985	1.75853								-0.19985	1.75853
	-0.19639	1.69703								-0.19986	1.75723								-0.19986	1.75723
	-0.19639	1.69833								-0.19986	1.75593								-0.19986	1.75593
	-0.19639	1.69963								-0.19986	1.75463								-0.19986	1.75463
	-0.19639	1.69184								-0.19986	1.75333								-0.19986	1.75333
	-0.19639	1.69314								-0.19987	1.75203								-0.19987	1.75203
	-0.19639	1.69443								-0.19987	1.75073								-0.19987	1.75073
	-0.19639	1.68664								-0.19987	1.74943								-0.19987	1.74943
	-0.19639	1.68794								-0.19988	1.74813								-0.19988	1.74813
	-0.19639	1.68924								-0.19988	1.74683								-0.19988	1.74683
	-0.1964	1.68145								-0.19988	1.74553								-0.19988	1.74553
	-0.1964	1.68274								-0.19989	1.74423								-0.19989	1.74423
	-0.1964	1.68404								-0.19989	1.74293								-0.19989	1.74293
	-0.1964	1.67625								-0.19989	1.74162								-0.19989	1.74163
	-0.1964	1.67755								-0.1999	1.74032								-0.19989	1.74032
	-0.1964	1.67885								-0.1999	1.73902								-0.1999	1.73902
	-0.1964	1.67105								-0.1999	1.73772								-0.1999	1.73772
	-0.1964	1.67235								-0.1999	1.73642								-0.1999	1.73642
	-0.1964	1.67365								-0.19991	1.73512								-0.19991	1.73512
	-0.1964	1.66586								-0.19991	1.73382								-0.19991	1.73382
	-0.1964	1.66716								-0.19991	1.73252								-0.19991	1.73252
	-0.1964	1.66845								-0.19992	1.73122								-0.19992	1.73122
	-0.1964	1.66066								-0.19992	1.72992								-0.19992	1.72992
	-0.1964	1.66196								-0.19992	1.72862								-0.19992	1.72862
	-0.1964	1.66326								-0.19993	1.72732								-0.19992	1.72732
	-0.1964	1.65547								-0.19993	1.72602								-0.19993	1.72602
	-0.1964	1.65676								-0.19993	1.72472								-0.19993	1.72472
	-0.1964	1.65806								-0.19994	1.72342								-0.19993	1.72342
	-0.19641	1.65027								-0.19994	1.72212								-0.19994	1.72212
	-0.19641	1.65157								-0.19994	1.72082								-0.19994	1.72082
	-0.19641	1.65287								-0.19994	1.71951								-0.19994	1.71952
	-0.19641	1.64507								-0.19995	1.71821								-0.19995	1.71821
	-0.19641	1.64637								-0.19995	1.71691								-0.19995	1.71691
	-0.19641	1.64767								-0.19995	1.71561								-0.19995	1.71561
	-0.19641	1.63988								-0.19996	1.71431								-0.19996	1.71431
	-0.19641	1.64118								-0.19996	1.71301								-0.19996	1.71301
	-0.19641	1.64248								-0.19996	1.71171								-0.19996	1.71171
	-0.19641	1.63468								-0.19997	1.71041								-0.19997	1.71041
	-0.19641	1.63598								-0.19997	1.70911								-0.19997	1.70911
	-0.19641	1.63728								-0.19997	1.70781								-0.19997	1.70781
	-0.19641	1.62949								-0.19998	1.70651								-0.19997	1.70651
	-0.19641	1.63078								-0.19998	1.70521								-0.19998	1.70521
	-0.19641	1.63208								-0.19998	1.70391								-0.19998	1.70391
	-0.19642	1.62429								-0.19999	1.70261								-0.19998	1.70261
	-0.19642	1.62559								-0.19999	1.70131								-0.19999	1.70131
	-0.19642	1.62689								-0.19999	1.7								-0.19999	1.70001
	-0.19642	1.61909								-0.2	1.6987								-0.19999	1.69871
	-0.19642	1.62039								-0.2	1.6974								-0.2	1.6974
	-0.19642	1.62169
	-0.19642	1.6139
	-0.19642	1.6152
	-0.19642	1.6165
	-0.19642	1.6087
	-0.19642	1.61
	-0.19642	1.6113
	-0.19642	1.60351
	-0.19642	1.6048
	-0.19642	1.6061
	-0.19643	1.59831
	-0.19643	1.59961
	-0.19643	1.60091
	-0.19643	1.59311
	-0.19643	1.59441
	-0.19643	1.59571
	-0.19643	1.58792
	-0.19643	1.58922
	-0.19643	1.59052
	-0.19643	1.58272
	-0.19643	1.58402
	-0.19643	1.58532
	-0.19643	1.57753
	-0.19643	1.57882
	-0.19643	1.58012
	-0.19643	1.57233
	-0.19643	1.57363
	-0.19643	1.57493
	-0.19644	1.56713
	-0.19644	1.56843
	-0.19644	1.56973
	-0.19644	1.56194
	-0.19644	1.56324
	-0.19644	1.56454
	-0.19644	1.55674
	-0.19644	1.55804
	-0.19644	1.55934
	-0.19644	1.55155
	-0.19644	1.55284
	-0.19644	1.55414
	-0.19645	1.54635
	-0.19645	1.54765
	-0.19645	1.54895
	-0.19645	1.54115
	-0.19645	1.54245
	-0.19645	1.54375
	-0.19645	1.53596
	-0.19645	1.53726
	-0.19645	1.53855
	-0.19645	1.53076
	-0.19645	1.53206
	-0.19645	1.53336
	-0.19645	1.52557
	-0.19645	1.52686
	-0.19645	1.52816
	-0.19646	1.52037
	-0.19646	1.52167
	-0.19646	1.52297
	-0.19646	1.51517
	-0.19646	1.51647
	-0.19646	1.51777
	-0.19646	1.50998
	-0.19646	1.51128
	-0.19646	1.51257
	-0.19646	1.50478
	-0.19646	1.50608
	-0.19646	1.50738
	-0.19646	1.49958
	-0.19646	1.50088
	-0.19646	1.50218
	-0.19647	1.49439
	-0.19647	1.49569
	-0.19647	1.49699
	-0.19647	1.48919
	-0.19647	1.49049
	-0.19647	1.49179
	-0.19647	1.484
	-0.19647	1.48529
	-0.19647	1.48659
	-0.19647	1.4788
	-0.19647	1.4801
	-0.19647	1.4814
	-0.19648	1.4736
	-0.19648	1.4749
	-0.19648	1.4762
	-0.19648	1.46841
	-0.19648	1.46971
	-0.19648	1.471
	-0.19648	1.46321
	-0.19648	1.46451
	-0.19648	1.46581
	-0.19648	1.45801
	-0.19648	1.45931
	-0.19648	1.46061
	-0.19649	1.45282
	-0.19649	1.45412
	-0.19649	1.45542
	-0.19649	1.44762
	-0.19649	1.44892
	-0.19649	1.45022
	-0.19649	1.44243
	-0.19649	1.44372
	-0.19649	1.44502
	-0.19649	1.43723
	-0.19649	1.43853
	-0.19649	1.43983
	-0.19649	1.43203
	-0.19649	1.43333
	-0.19649	1.43463
	-0.1965	1.42684
	-0.1965	1.42814
	-0.1965	1.42943
	-0.1965	1.42164
	-0.1965	1.42294
	-0.1965	1.42424
	-0.1965	1.41644
	-0.1965	1.41774
	-0.1965	1.41904
	-0.1965	1.41125
	-0.1965	1.41255
	-0.1965	1.41385
	-0.19651	1.40605
	-0.19651	1.40735
	-0.19651	1.40865
	-0.19651	1.40086
	-0.19651	1.40215
	-0.19651	1.40345
	-0.19651	1.39566
	-0.19651	1.39696
	-0.19651	1.39826
	-0.19651	1.39046
	-0.19651	1.39176
	-0.19651	1.39306
	-0.19652	1.38527
	-0.19652	1.38656
	-0.19652	1.38786
	-0.19652	1.38007
	-0.19652	1.38137
	-0.19652	1.38267
	-0.19652	1.37487
	-0.19652	1.37617
	-0.19652	1.37747
	-0.19653	1.36968
	-0.19653	1.37098
	-0.19653	1.37227
	-0.19653	1.36448
	-0.19653	1.36578
	-0.19653	1.36708
	-0.19653	1.35928
	-0.19653	1.36058
	-0.19653	1.36188
	-0.19653	1.35409
	-0.19653	1.35539
	-0.19653	1.35668
	-0.19654	1.34889
	-0.19654	1.35019
	-0.19654	1.35149
	-0.19654	1.34369
	-0.19654	1.34499
	-0.19654	1.34629
	-0.19654	1.3385
	-0.19654	1.3398
	-0.19654	1.3411
	-0.19654	1.3333
	-0.19654	1.3346
	-0.19654	1.3359
	-0.19655	1.3281
	-0.19655	1.3294
	-0.19655	1.3307
	-0.19655	1.32291
	-0.19655	1.32421
	-0.19655	1.32551
	-0.19655	1.31771
	-0.19655	1.31901
	-0.19655	1.32031
	-0.19656	1.31252
	-0.19656	1.31381
	-0.19656	1.31511
	-0.19656	1.30732
	-0.19656	1.30862
	-0.19656	1.30992
	-0.19656	1.30212
	-0.19656	1.30342
	-0.19656	1.30472
	-0.19656	1.29693
	-0.19656	1.29822
	-0.19656	1.29952
	-0.19657	1.29173
	-0.19657	1.29303
	-0.19657	1.29433
	-0.19657	1.28653
	-0.19657	1.28783
	-0.19657	1.28913
	-0.19657	1.28134
	-0.19657	1.28263
	-0.19657	1.28393
	-0.19658	1.27614
	-0.19658	1.27744
	-0.19658	1.27874
	-0.19658	1.27094
	-0.19658	1.27224
	-0.19658	1.27354
	-0.19658	1.26575
	-0.19658	1.26704
	-0.19658	1.26834
	-0.19659	1.26055
	-0.19659	1.26185
	-0.19659	1.26315
	-0.19659	1.25535
	-0.19659	1.25665
	-0.19659	1.25795
	-0.19659	1.25016
	-0.19659	1.25145
	-0.19659	1.25275
	-0.19659	1.24496
	-0.19659	1.24626
	-0.19659	1.24756
	-0.1966	1.23976
	-0.1966	1.24106
	-0.1966	1.24236
	-0.1966	1.23456
	-0.1966	1.23586
	-0.1966	1.23716
	-0.1966	1.22937
	-0.1966	1.23067
	-0.1966	1.23197
	-0.19661	1.22417
	-0.19661	1.22547
	-0.19661	1.22677
	-0.19661	1.21897
	-0.19661	1.22027
	-0.19661	1.22157
	-0.19661	1.21378
	-0.19661	1.21508
	-0.19661	1.21637
	-0.19662	1.20858
	-0.19662	1.20988
	-0.19662	1.21118
	-0.19662	1.20338
	-0.19662	1.20468
	-0.19662	1.20598
	-0.19662	1.19819
	-0.19662	1.19949
	-0.19662	1.20078
	-0.19663	1.19299
	-0.19663	1.19429
	-0.19663	1.19559
	-0.19663	1.18779
	-0.19663	1.18909
	-0.19663	1.19039
	-0.19664	1.1826
	-0.19664	1.18389
	-0.19664	1.18519
	-0.19664	1.1774
	-0.19664	1.1787
	-0.19664	1.18
	-0.19664	1.1722
	-0.19664	1.1735
	-0.19664	1.1748
	-0.19665	1.167
	-0.19665	1.1683
	-0.19665	1.1696
	-0.19665	1.16181
	-0.19665	1.16311
	-0.19665	1.16441
	-0.19665	1.15661
	-0.19665	1.15791
	-0.19665	1.15921
	-0.19666	1.15141
	-0.19666	1.15271
	-0.19666	1.15401
	-0.19666	1.14622
	-0.19666	1.14752
	-0.19666	1.14881
	-0.19666	1.14102
	-0.19666	1.14232
	-0.19666	1.14362
	-0.19667	1.13582
	-0.19667	1.13712
	-0.19667	1.13842
	-0.19667	1.13062
	-0.19667	1.13192
	-0.19667	1.13322
	-0.19668	1.12543
	-0.19668	1.12673
	-0.19668	1.12803
	-0.19668	1.12023
	-0.19668	1.12153
	-0.19668	1.12283
	-0.19668	1.11503
	-0.19668	1.11633
	-0.19668	1.11763
	-0.19669	1.10984
	-0.19669	1.11113
	-0.19669	1.11243
	-0.19669	1.10464
	-0.19669	1.10594
	-0.19669	1.10724
	-0.1967	1.09944
	-0.1967	1.10074
	-0.1967	1.10204
	-0.1967	1.09424
	-0.1967	1.09554
	-0.1967	1.09684
	-0.1967	1.08905
	-0.1967	1.09035
	-0.1967	1.09164
	-0.19671	1.08385
	-0.19671	1.08515
	-0.19671	1.08645
	-0.19671	1.07865
	-0.19671	1.07995
	-0.19671	1.08125
	-0.19672	1.07345
	-0.19672	1.07475
	-0.19672	1.07605
	-0.19672	1.06826
	-0.19672	1.06956
	-0.19672	1.07085
	-0.19673	1.06306
	-0.19673	1.06436
	-0.19673	1.06566
	-0.19673	1.05786
	-0.19673	1.05916
	-0.19673	1.06046
	-0.19673	1.05266
	-0.19673	1.05396
	-0.19673	1.05526
	-0.19674	1.04747
	-0.19674	1.04877
	-0.19674	1.05006
	-0.19674	1.04227
	-0.19674	1.04357
	-0.19674	1.04487
	-0.19675	1.03707
	-0.19675	1.03837
	-0.19675	1.03967
	-0.19675	1.03187
	-0.19675	1.03317
	-0.19675	1.03447
	-0.19676	1.02668
	-0.19676	1.02797
	-0.19676	1.02927
	-0.19676	1.02148
	-0.19676	1.02278
	-0.19676	1.02408
	-0.19677	1.01628
	-0.19677	1.01758
	-0.19677	1.01888
	-0.19677	1.01108
	-0.19677	1.01238
	-0.19677	1.01368
	-0.19678	1.00589
	-0.19678	1.00718
	-0.19678	1.00848
	-0.19678	1.00069
	-0.19678	1.00199
	-0.19678	1.00328
	-0.19679	0.99549
	-0.19679	0.99679
	-0.19679	0.99809
	-0.19679	0.99029
	-0.19679	0.99159
	-0.19679	0.99289
	-0.1968	0.98509
	-0.1968	0.98639
	-0.1968	0.98769
	-0.1968	0.9799
	-0.1968	0.98119
	-0.1968	0.98249
	-0.19681	0.9747
	-0.19681	0.976
	-0.19681	0.9773
	-0.19681	0.9695
	-0.19681	0.9708
	-0.19681	0.9721
	-0.19682	0.9643
	-0.19682	0.9656
	-0.19682	0.9669
	-0.19682	0.9591
	-0.19682	0.9604
	-0.19682	0.9617
	-0.19683	0.95391
	-0.19683	0.9552
	-0.19683	0.9565
	-0.19683	0.94871
	-0.19683	0.95001
	-0.19683	0.9513
	-0.19684	0.94351
	-0.19684	0.94481
	-0.19684	0.94611
	-0.19684	0.93961
	-0.19684	0.94091
	-0.19685	0.93441
	-0.19685	0.93571
	-0.19686	0.92921
	-0.19686	0.93051
	-0.19686	0.92401
	-0.19686	0.92531
	-0.19687	0.91882
	-0.19687	0.92011
	-0.19687	0.91362
	-0.19687	0.91492
	-0.19688	0.90842
	-0.19688	0.90972
	-0.19689	0.90322
	-0.19689	0.90452
	-0.19689	0.89802
	-0.19689	0.89932
	-0.1969	0.89282
	-0.1969	0.89412
	-0.1969	0.88762
	-0.1969	0.88892
	-0.19691	0.88243
	-0.19691	0.88372
	-0.19692	0.87723
	-0.19692	0.87853
	-0.19692	0.87203
	-0.19692	0.87333
	-0.19693	0.86683
	-0.19693	0.86813
	-0.19694	0.86163
	-0.19694	0.86293
	-0.19694	0.85643
	-0.19694	0.85773
	-0.19695	0.85123
	-0.19695	0.85253
	-0.19696	0.84603
	-0.19696	0.84733
	-0.19696	0.84083
	-0.19696	0.84213
	-0.19697	0.83564
	-0.19697	0.83693
	-0.19698	0.83044
	-0.19698	0.83174
	-0.19698	0.82524
	-0.19698	0.82654
	-0.19699	0.82004
	-0.19699	0.82134
	-0.197	0.81484
	-0.197	0.81614
	-0.19701	0.80964
	-0.19701	0.81094
	-0.19701	0.80444
	-0.19701	0.80574
	-0.19702	0.79924
	-0.19702	0.80054
	-0.19703	0.79404
	-0.19703	0.79534
	-0.19704	0.78884
	-0.19704	0.79014
	-0.19705	0.78364
	-0.19705	0.78494
	-0.19705	0.77844
	-0.19705	0.77974
	-0.19706	0.77324
	-0.19706	0.77454
	-0.19707	0.76804
	-0.19707	0.76934
	-0.19708	0.76284
	-0.19708	0.76414
	-0.19709	0.75764
	-0.19709	0.75894
	-0.1971	0.75244
	-0.1971	0.75374
	-0.1971	0.74724
	-0.1971	0.74854
	-0.19711	0.74204
	-0.19711	0.74334
	-0.19712	0.73684
	-0.19712	0.73814
	-0.19713	0.73164
	-0.19713	0.73294
	-0.19714	0.72644
	-0.19714	0.72774
	-0.19715	0.72124
	-0.19715	0.72254
	-0.19716	0.71604
	-0.19716	0.71734
	-0.19717	0.71084
	-0.19717	0.71214
	-0.19718	0.70564
	-0.19718	0.70694
	-0.19719	0.70044
	-0.19719	0.70173
	-0.1972	0.69523
	-0.1972	0.69653
	-0.19721	0.69003
	-0.19721	0.69133
	-0.19722	0.68483
	-0.19722	0.68613
	-0.19723	0.67963
	-0.19723	0.68093
	-0.19724	0.67443
	-0.19724	0.67573
	-0.19725	0.66923
	-0.19725	0.67053
	-0.19726	0.66403
	-0.19726	0.66533
	-0.19727	0.65882
	-0.19727	0.66012
	-0.19729	0.65362
	-0.19729	0.65492
	-0.1973	0.64842
	-0.1973	0.64972
	-0.19731	0.64322
	-0.19731	0.64452
	-0.19732	0.63802
	-0.19732	0.63932
	-0.19733	0.63281
	-0.19733	0.63411
	-0.19735	0.62761
	-0.19735	0.62891
	-0.19736	0.62241
	-0.19736	0.62371
	-0.19737	0.61721
	-0.19737	0.61851
	-0.19738	0.612
	-0.19738	0.6133
	-0.1974	0.6068
	-0.1974	0.6081
	-0.19741	0.6016
	-0.19741	0.6029
	-0.19742	0.59639
	-0.19742	0.59769
	-0.19744	0.59119
	-0.19744	0.59249
	-0.19745	0.58599
	-0.19745	0.58729
	-0.19747	0.58078
	-0.19747	0.58208
	-0.19748	0.57558
	-0.19748	0.57688
	-0.1975	0.57038
	-0.1975	0.57168
	-0.19751	0.56517
	-0.19751	0.56647
	-0.19753	0.55997
	-0.19753	0.56127
	-0.19754	0.55476
	-0.19754	0.55606
	-0.19756	0.54956
	-0.19756	0.55086
	-0.19757	0.54435
	-0.19757	0.54565
	-0.19759	0.53915
	-0.19759	0.54045
	-0.19761	0.53394
	-0.19761	0.53524
	-0.19763	0.52874
	-0.19763	0.53004
	-0.19764	0.52353
	-0.19764	0.52483
	-0.19766	0.51833
	-0.19766	0.51963
	-0.19768	0.51312
	-0.19768	0.51442
	-0.1977	0.50791
	-0.1977	0.50921
	-0.19772	0.50271
	-0.19772	0.50401
	-0.19774	0.4975
	-0.19774	0.4988
	-0.19776	0.49229
	-0.19776	0.49359
	-0.19778	0.48709
	-0.19778	0.48838
	-0.1978	0.48188
	-0.1978	0.48318
	-0.19782	0.47667
	-0.19782	0.47797
	-0.19784	0.47146
	-0.19784	0.47276
	-0.19786	0.46625
	-0.19786	0.46755
	-0.19788	0.46105
	-0.19788	0.46234
	-0.19791	0.45714
	-0.19793	0.45193
	-0.19796	0.44672
	-0.19798	0.44151
	-0.19801	0.4363
	-0.19803	0.43108
	-0.19806	0.42587
	-0.19809	0.42066
	-0.19811	0.41545
	-0.19814	0.41024
	-0.19817	0.40502
	-0.1982	0.39981
	-0.19823	0.3946
	-0.19826	0.38938
	-0.1983	0.38417
	-0.19833	0.37895
	-0.19836	0.37374
	-0.1984	0.36852
	-0.19843	0.3633
	-0.19847	0.35809
	-0.19851	0.35287
	-0.19855	0.34765
	-0.19859	0.34243
	-0.19863	0.33721
	-0.19867	0.33199
	-0.19872	0.32676
	-0.19876	0.32154
	-0.19881	0.31632
	-0.19886	0.31109
	-0.19891	0.30587

## Sheet: Figure S6
(a)	p / [bar]	c_O2 / [mM]						(b)	p / [bar]	c_H2 / [mM]
		c_s, O2	c_w, O2	c_O2, our model						c_s, H2	c_w, H2	c_H2, our model
	1	0.43333	19.4879	6.29181					1	0.52	19.5746	8.43105
	2	0.86667	19.9213	13.5031					2	1.04	20.0946	17.0352
	3	1.3	20.3546						3	1.56	20.6146
	4	1.73333	20.7879	15.9074					4	2.08	21.1346	19.3768
	5	2.16667	21.2213						5	2.6	21.6546
	6	2.6	21.6546	16.4512					6	3.12	22.1746	19.7804
	7	3.03333	22.0879						7	3.64	22.6946
	8	3.46667	22.5213	16.601					8	4.16	23.2146	19.8489
	9	3.9	22.9546						9	4.68	23.7346
	10	4.33333	23.3879	16.6212					10	5.20001	24.2546	19.8063

## Sheet: Figure S7
(a)	Lx / [cm]	Flux / [µmol/(cm^2*s)]							(b)	Lx / [cm]	Flux / [µmol/(cm^2*s)]
		H2		O2							H2		O2
		Convective flux	Diffusive flux	Convective flux	Diffusive flux						Convective flux	Diffusive flux	Convective flux	Diffusive flux
	-0.25	0	9.37099e-31	0	0.00977334					-0.25	0	1.03178e-30	0	0.02429
	-0.249084	1.06708e-30	9.37099e-31	0.218946	0.00977334					-0.24908	1.89076e-30	1.03178e-30	0.56448	0.02429
	-0.248168	9.3011e-31	9.37099e-31	0.408497	0.00977334					-0.24817	2.52122e-30	1.03178e-30	1.05794	0.02429
	-0.247253	4.10909e-31	9.37099e-31	0.568654	0.00977334					-0.24725	1.89137e-30	1.03178e-30	1.48037	0.02429
	-0.246337	2.95598e-30	9.37099e-31	0.699417	0.00977334					-0.24634	1.22062e-33	1.03178e-30	1.83178	0.02429
	-0.245421	6.70509e-30	9.37099e-31	0.800785	0.00977334					-0.24542	3.14923e-30	1.03178e-30	2.11216	0.02429
	-0.244505	1.16583e-29	9.37099e-31	0.872759	0.00977334					-0.24451	7.55998e-30	1.03178e-30	2.32151	0.02429
	-0.24359	1.78155e-29	8.66874e-31	0.915338	0.00904748					-0.24359	1.3231e-29	1.24399e-30	2.45983	0.02311
	-0.242674	1.24099e-29	1.49955e-30	0.939806	0.00629347					-0.24267	1.8373e-29	6.55899e-31	2.52889	0.01666
	-0.241758	5.5792e-30	1.49955e-30	0.949999	0.00629347					-0.24176	2.42382e-29	6.55899e-31	2.56203	0.01666
	-0.240842	2.68082e-30	1.49955e-30	0.945833	0.00629347					-0.24084	3.0828e-29	6.55899e-31	2.55892	0.01666
	-0.239927	1.23732e-29	1.49955e-30	0.92725	0.00629347					-0.23993	3.81436e-29	6.55899e-31	2.51931	0.01666
	-0.239011	2.34999e-29	1.49955e-30	0.89421	0.00629347					-0.23901	4.61858e-29	6.55899e-31	2.44304	0.01666
	-0.238095	3.60627e-29	1.49955e-30	0.846682	0.00629347					-0.2381	5.4955e-29	6.55899e-31	2.32997	0.01666
	-0.237179	5.00627e-29	1.49955e-30	0.784643	0.00629347					-0.23718	6.44518e-29	6.55899e-31	2.18002	0.01666
	-0.236264	4.41465e-29	1.21828e-30	0.760876	0.0034866					-0.23626	4.23301e-30	8.26903e-30	2.11655	0.00973
	-0.235348	3.72341e-29	1.21828e-30	0.729294	0.0034866					-0.23535	8.09862e-29	8.26903e-30	2.03224	0.00973
	-0.234432	2.93191e-29	1.21828e-30	0.689834	0.0034866					-0.23443	1.65853e-28	8.26903e-30	1.9269	0.00973
	-0.233516	2.03963e-29	1.21828e-30	0.642444	0.0034866					-0.23352	2.58869e-28	8.26903e-30	1.80035	0.00973
	-0.232601	1.04616e-29	1.21828e-30	0.587082	0.0034866					-0.2326	3.60065e-28	8.26903e-30	1.65248	0.00973
	-0.231685	4.88467e-31	1.21828e-30	0.523715	0.0034866					-0.23168	4.69465e-28	8.26903e-30	1.48319	0.00973
	-0.230769	1.24567e-29	2.22868e-30	0.452314	0.00300097					-0.23077	5.8709e-28	6.88897e-30	1.29238	0.00854
	-0.229853	6.67343e-29	4.04807e-30	0.426121	0.00157153					-0.22985	3.03061e-28	2.56913e-29	1.21887	0.00455
	-0.228938	1.25294e-28	4.04807e-30	0.396408	0.00157153					-0.22894	5.15064e-30	2.56913e-29	1.13558	0.00455
	-0.228022	1.88151e-28	4.04807e-30	0.363156	0.00157153					-0.22802	3.37656e-28	2.56913e-29	1.04245	0.00455
	-0.227106	2.55321e-28	4.04807e-30	0.326347	0.00157153					-0.22711	6.9455e-28	2.56913e-29	0.93942	0.00455
	-0.22619	3.26815e-28	4.04807e-30	0.285967	0.00157153					-0.22619	1.07591e-27	2.56913e-29	0.82646	0.00455
	-0.225275	4.02644e-28	4.04807e-30	0.242004	0.00157153					-0.22527	1.48181e-27	2.56913e-29	0.70351	0.00455
	-0.224359	4.82816e-28	3.07281e-30	0.194445	0.00118745					-0.22436	1.91232e-27	2.40871e-29	0.57056	0.00352
	-0.223443	2.47252e-28	1.55422e-29	0.179889	0.000567514					-0.22344	1.30883e-27	4.5295e-29	0.52824	0.0017
	-0.222527	3.74477e-30	1.55422e-29	0.164068	0.000567514					-0.22253	6.64975e-28	4.5295e-29	0.48227	0.0017
	-0.221612	2.70222e-28	1.55422e-29	0.146978	0.000567514					-0.22161	1.93751e-29	4.5295e-29	0.43266	0.0017
	-0.220696	5.52222e-28	1.55422e-29	0.128615	0.000567514					-0.2207	7.44344e-28	4.5295e-29	0.37938	0.0017
	-0.21978	8.49782e-28	1.55422e-29	0.108973	0.000567514					-0.21978	1.51004e-27	4.5295e-29	0.32242	0.0017
	-0.218864	1.16294e-27	1.55422e-29	0.0880513	0.000567514					-0.21886	2.31655e-27	4.5295e-29	0.26178	0.0017
	-0.217949	1.49171e-27	6.08248e-30	0.0658452	0.00016579					-0.21795	3.16398e-27	6.26876e-29	0.19744	0.000510901
	-0.217033	1.61092e-27	6.08248e-30	0.0601957	0.00016579					-0.21703	2.20621e-27	6.26876e-29	0.18055	0.000510901
	-0.216117	1.73422e-27	6.08248e-30	0.0541842	0.00016579					-0.21612	1.19736e-27	6.26876e-29	0.16259	0.000510901
	-0.215201	1.86162e-27	6.08248e-30	0.0478098	0.00016579					-0.2152	1.37335e-28	6.26876e-29	0.14355	0.000510901
	-0.214286	1.99312e-27	6.08248e-30	0.0410718	0.00016579					-0.21429	9.73987e-28	6.26876e-29	0.12343	0.000510901
	-0.21337	2.12873e-27	6.08248e-30	0.0339692	0.00016579					-0.21337	2.1367e-27	6.26876e-29	0.10224	0.000510901
	-0.212454	2.26845e-27	6.08248e-30	0.0265015	0.00016579					-0.21245	3.35089e-27	6.26876e-29	0.07997	0.000510901
	-0.211538	2.41229e-27	5.15008e-29	0.0186681	9.59691e-05					-0.21154	4.61663e-27	5.95365e-29	0.05661	0.000300586
	-0.210623	1.79475e-27	1.77481e-28	0.0169418	4.10846e-05					-0.21062	2.32056e-28	2.0788e-28	0.05136	0.000128829
	-0.209707	6.17757e-27	1.77481e-28	0.0151285	4.10846e-05					-0.20971	4.3363e-27	2.0788e-28	0.04585	0.000128829
	-0.208791	1.07364e-26	1.77481e-28	0.0132279	4.10846e-05					-0.20879	9.08871e-27	2.0788e-28	0.04008	0.000128829
	-0.207875	1.54715e-26	1.77481e-28	0.0112398	4.10846e-05					-0.20788	1.40254e-26	2.0788e-28	0.03404	0.000128829
	-0.20696	2.03831e-26	1.77481e-28	0.0091642	4.10846e-05					-0.20696	1.91466e-26	2.0788e-28	0.02774	0.000128829
	-0.206044	2.54714e-26	1.77481e-28	0.00700096	4.10846e-05					-0.20604	2.44526e-26	2.0788e-28	0.02118	0.000128829
	-0.205128	3.07364e-26	1.77481e-28	0.00474995	4.10846e-05					-0.20513	2.99435e-26	2.0788e-28	0.01435	0.000128829
	-0.204212	1.55641e-26	5.97717e-28	0.00429668	9.13372e-06					-0.20421	1.03907e-26	7.96749e-28	0.01297	2.87314e-05
	-0.203297	1.58139e-28	5.97717e-28	0.00382463	9.13372e-06					-0.2033	9.86175e-27	7.96749e-28	0.01153	2.87314e-05
	-0.202381	1.64307e-26	5.97717e-28	0.0033338	9.13372e-06					-0.20238	3.08146e-26	7.96749e-28	0.01003	2.87314e-05
	-0.201465	3.3254e-26	5.97717e-28	0.00282416	9.13372e-06					-0.20147	5.24685e-26	7.96749e-28	0.00848	2.87314e-05
	-0.200549	5.06287e-26	5.97717e-28	0.00229569	9.13372e-06					-0.20055	7.48239e-26	7.96749e-28	0.00687	2.87314e-05
	-0.199634	6.8555e-26	5.97717e-28	0.00174838	9.13372e-06					-0.19963	9.78816e-26	7.96749e-28	0.00521	2.87314e-05
	-0.198718	8.70335e-26	6.50585e-28	0.00118222	4.69187e-06					-0.19872	1.21642e-25	8.41243e-28	0.00348	1.47462e-05
	-0.197802	7.66886e-26	5.46616e-28	0.00106762	2.01203e-06					-0.1978	1.02282e-25	9.15425e-28	0.00314	6.19824e-06
	-0.196886	6.59922e-26	5.46616e-28	0.00094903	2.01203e-06					-0.19689	8.22833e-26	9.15425e-28	0.00279	6.19824e-06
	-0.195971	5.49438e-26	5.46616e-28	0.000826442	2.01203e-06					-0.19597	6.1646e-26	9.15425e-28	0.00243	6.19824e-06
	-0.195055	4.35434e-26	5.46616e-28	0.000699853	2.01203e-06					-0.19505	4.03695e-26	9.15425e-28	0.00205	6.19824e-06
	-0.194139	3.17907e-26	5.46616e-28	0.000569263	2.01203e-06					-0.19414	1.84534e-26	9.15425e-28	0.00166	6.19824e-06
	-0.193223	1.96854e-26	5.46616e-28	0.000434668	2.01203e-06					-0.19322	4.1026e-27	9.15425e-28	0.00126	6.19824e-06
	-0.192308	7.2275e-27	1.71579e-27	0.000296066	1.01773e-06					-0.19231	2.72989e-26	3.28669e-27	0.000845545	3.10069e-06
	-0.191392	1.01651e-25	3.09963e-27	0.000266705	4.56412e-07					-0.19139	2.6264e-25	6.97492e-27	0.000761136	1.35788e-06
	-0.190476	2.13398e-25	3.09963e-27	0.000236469	4.56412e-07					-0.19048	5.04181e-25	6.97492e-27	0.000674206	1.35788e-06
	-0.18956	3.28016e-25	3.09963e-27	0.000205356	4.56412e-07					-0.18956	7.51924e-25	6.97492e-27	0.000584752	1.35788e-06
	-0.188645	4.45505e-25	3.09963e-27	0.000173366	4.56412e-07					-0.18864	1.00587e-24	6.97492e-27	0.000492773	1.35788e-06
	-0.187729	5.65867e-25	3.09963e-27	0.000140499	4.56412e-07					-0.18773	1.26603e-24	6.97492e-27	0.00039827	1.35788e-06
	-0.186813	6.89103e-25	3.09963e-27	0.000106755	4.56412e-07					-0.18681	1.53239e-24	6.97492e-27	0.00030124	1.35788e-06
	-0.185897	8.15213e-25	1.20578e-26	7.21328e-05	1.05969e-07					-0.1859	1.80497e-24	3.88909e-26	0.000201683	3.07885e-07
	-0.184982	3.86834e-25	1.20578e-26	6.45907e-05	1.05969e-07					-0.18498	4.53134e-25	3.88909e-26	0.000180519	3.07885e-07
	-0.184066	5.17167e-26	1.20578e-26	5.68539e-05	1.05969e-07					-0.18407	9.30751e-25	3.88909e-26	0.000158806	3.07885e-07
	-0.18315	5.00441e-25	1.20578e-26	4.89224e-05	1.05969e-07					-0.18315	2.3467e-24	3.88909e-26	0.000136544	3.07885e-07
	-0.182234	9.59343e-25	1.20578e-26	4.0796e-05	1.05969e-07					-0.18223	3.79471e-24	3.88909e-26	0.000113732	3.07885e-07
	-0.181319	1.42842e-24	1.20578e-26	3.24747e-05	1.05969e-07					-0.18132	5.2748e-24	3.88909e-26	9.03702e-05	3.07885e-07
	-0.180403	1.90769e-24	1.20578e-26	2.39585e-05	1.05969e-07					-0.1804	6.78698e-24	3.88909e-26	6.64589e-05	3.07885e-07
	-0.179487	2.39713e-24	1.24912e-26	1.52473e-05	4.96828e-08					-0.17949	8.33125e-24	3.1898e-26	4.19976e-05	1.4357e-07
	-0.178571	2.05026e-24	1.24894e-26	1.36258e-05	2.08371e-08					-0.17857	5.31662e-24	8.68807e-26	3.75395e-05	5.92917e-08
	-0.177656	1.69571e-24	1.24894e-26	1.19676e-05	2.08371e-08					-0.17766	2.23743e-24	8.68807e-26	3.29796e-05	5.92917e-08
	-0.17674	1.33348e-24	1.24894e-26	1.02726e-05	2.08371e-08					-0.17674	9.06351e-25	8.68807e-26	2.83176e-05	5.92917e-08
	-0.175824	9.63564e-25	1.24894e-26	8.54076e-06	2.08371e-08					-0.17582	4.11472e-24	8.68807e-26	2.35537e-05	5.92917e-08
	-0.174908	5.85961e-25	1.24894e-26	6.77215e-06	2.08371e-08					-0.17491	7.38771e-24	8.68807e-26	1.86878e-05	5.92917e-08
	-0.173993	2.00671e-25	1.24894e-26	4.96675e-06	2.08371e-08					-0.17399	1.07253e-23	8.68807e-26	1.37198e-05	5.92917e-08
	-0.173077	1.92307e-25	1.24894e-26	3.12454e-06	2.08371e-08					-0.17308	1.41275e-23	8.68807e-26	8.64981e-06	5.92917e-08
	-0.172161	2.49048e-24	5.12158e-26	2.78768e-06	4.00164e-09					-0.17216	1.54036e-23	5.3939e-26	7.71973e-06	1.14273e-08
	-0.171245	4.83115e-24	5.12158e-26	2.44405e-06	4.00164e-09					-0.17125	1.6701e-23	5.3939e-26	6.77074e-06	1.14273e-08
	-0.17033	7.2143e-24	5.12158e-26	2.09366e-06	4.00164e-09					-0.17033	1.80198e-23	5.3939e-26	5.80285e-06	1.14273e-08
	-0.169414	9.63995e-24	5.12158e-26	1.73649e-06	4.00164e-09					-0.16941	1.936e-23	5.3939e-26	4.81604e-06	1.14273e-08
	-0.168498	1.21081e-23	5.12158e-26	1.37255e-06	4.00164e-09					-0.1685	2.07215e-23	5.3939e-26	3.81031e-06	1.14273e-08
	-0.167582	1.46188e-23	5.12158e-26	1.00184e-06	4.00164e-09					-0.16758	2.21045e-23	5.3939e-26	2.78567e-06	1.14273e-08
	-0.166667	1.71719e-23	3.63768e-26	6.2435e-07	1.80672e-09					-0.16667	2.35088e-23	2.43699e-25	1.74211e-06	5.22337e-09
	-0.165751	9.85809e-24	1.66227e-25	5.56264e-07	7.53332e-10					-0.16575	3.98062e-24	6.113e-25	1.5523e-06	2.17158e-09
	-0.164835	2.42007e-24	1.66227e-25	4.86958e-07	7.53332e-10					-0.16484	3.19377e-23	6.113e-25	1.35903e-06	2.17158e-09
	-0.163919	5.14213e-24	1.66227e-25	4.16431e-07	7.53332e-10					-0.16392	6.03626e-23	6.113e-25	1.16231e-06	2.17158e-09
	-0.163004	1.28285e-23	1.66227e-25	3.44683e-07	7.53332e-10					-0.163	8.92552e-23	6.113e-25	9.6213e-07	2.17158e-09
	-0.162088	2.06392e-23	1.66227e-25	2.71714e-07	7.53332e-10					-0.16209	1.18616e-22	6.113e-25	7.58495e-07	2.17158e-09
	-0.161172	2.8574e-23	1.66227e-25	1.97524e-07	7.53332e-10					-0.16117	1.48444e-22	6.113e-25	5.51404e-07	2.17158e-09
	-0.160256	3.66331e-23	2.29439e-25	1.22112e-07	3.40471e-10					-0.16026	1.7874e-22	4.20866e-25	3.40854e-07	9.85007e-10
	-0.159341	4.21511e-23	1.21578e-25	1.08282e-07	1.43398e-10					-0.15934	1.1273e-22	1.51288e-24	3.03024e-07	4.06326e-10
	-0.158425	4.77481e-23	1.21578e-25	9.42303e-08	1.43398e-10					-0.15842	4.56862e-23	1.51288e-24	2.64573e-07	4.06326e-10
	-0.157509	5.34239e-23	1.21578e-25	7.99563e-08	1.43398e-10					-0.15751	2.23906e-23	1.51288e-24	2.25501e-07	4.06326e-10
	-0.156593	5.91786e-23	1.21578e-25	6.54603e-08	1.43398e-10					-0.15659	9.15007e-23	1.51288e-24	1.85809e-07	4.06326e-10
	-0.155678	6.50121e-23	1.21578e-25	5.07423e-08	1.43398e-10					-0.15568	1.61644e-22	1.51288e-24	1.45497e-07	4.06326e-10
	-0.154762	7.09246e-23	1.21578e-25	3.58023e-08	1.43398e-10					-0.15476	2.32821e-22	1.51288e-24	1.04565e-07	4.06326e-10
	-0.153846	7.69159e-23	1.74856e-24	2.06402e-08	2.89213e-11					-0.15385	3.05032e-22	9.82399e-25	6.30115e-08	7.5676e-11
	-0.15293	1.30249e-23	1.74856e-24	1.76442e-08	2.89213e-11					-0.15293	3.40332e-22	9.82399e-25	5.54901e-08	7.5676e-11
	-0.152015	1.04199e-22	1.74856e-24	1.46054e-08	2.89213e-11					-0.15201	3.76095e-22	9.82399e-25	4.78575e-08	7.5676e-11
	-0.151099	1.96608e-22	1.74856e-24	1.15239e-08	2.89213e-11					-0.1511	4.12322e-22	9.82399e-25	4.01136e-08	7.5676e-11
	-0.150183	2.9025e-22	1.74856e-24	8.39954e-09	2.89213e-11					-0.15018	4.49012e-22	9.82399e-25	3.22584e-08	7.5676e-11
	-0.149267	3.85126e-22	1.74856e-24	5.23241e-09	2.89213e-11					-0.14927	4.86165e-22	9.82399e-25	2.42919e-08	7.5676e-11
	-0.148352	4.81236e-22	1.74856e-24	2.02248e-09	2.89213e-11					-0.14835	5.23782e-22	9.82399e-25	1.62142e-08	7.5676e-11
	-0.147436	5.7858e-22	1.24315e-24	1.23023e-09	1.20818e-11					-0.14744	5.61862e-22	4.40085e-24	8.02518e-09	3.54495e-11
	-0.14652	3.41424e-22	4.73968e-24	1.37608e-09	2.28079e-12					-0.14652	4.71518e-23	1.15844e-23	6.49636e-09	1.45646e-11
	-0.145604	1.01286e-22	4.73968e-24	1.52364e-09	2.28079e-12					-0.1456	6.63986e-22	1.15844e-23	4.94736e-09	1.45646e-11
	-0.144689	1.41835e-22	4.73968e-24	1.67291e-09	2.28079e-12					-0.14469	1.28864e-21	1.15844e-23	3.37819e-09	1.45646e-11
	-0.143773	3.87938e-22	4.73968e-24	1.8239e-09	2.28079e-12					-0.14377	1.92112e-21	1.15844e-23	1.78884e-09	1.45646e-11
	-0.142857	6.37024e-22	4.73968e-24	1.9766e-09	2.28079e-12					-0.14286	2.56141e-21	1.15844e-23	1.79319e-10	1.45646e-11
	-0.141941	8.89093e-22	4.73968e-24	2.13101e-09	2.28079e-12					-0.14194	3.20953e-21	1.15844e-23	1.45038e-09	1.45646e-11
	-0.141026	1.14414e-21	4.73968e-24	2.28713e-09	2.28079e-12					-0.14103	3.86547e-21	1.15844e-23	3.10025e-09	1.45646e-11
	-0.14011	1.08204e-21	3.48195e-24	1.90252e-09	3.3566e-12					-0.14011	2.39712e-21	2.90392e-23	2.79965e-09	2.76396e-12
	-0.139194	1.01917e-21	3.48195e-24	1.51344e-09	3.3566e-12					-0.13919	9.11339e-22	2.90392e-23	2.49532e-09	2.76396e-12
	-0.138278	9.55517e-22	3.48195e-24	1.11988e-09	3.3566e-12					-0.13828	5.91867e-22	2.90392e-23	2.18726e-09	2.76396e-12
	-0.137363	8.91096e-22	3.48195e-24	7.21833e-10	3.3566e-12					-0.13736	2.1125e-21	2.90392e-23	1.87548e-09	2.76396e-12
	-0.136447	8.25901e-22	3.48195e-24	3.19307e-10	3.3566e-12					-0.13645	3.65056e-21	2.90392e-23	1.55997e-09	2.76396e-12
	-0.135531	7.59933e-22	3.48195e-24	8.7699e-11	3.3566e-12					-0.13553	5.20605e-21	2.90392e-23	1.24074e-09	2.76396e-12
	-0.134615	6.93193e-22	1.25312e-23	4.99187e-10	1.23987e-12					-0.13462	6.77896e-21	3.67065e-23	9.17778e-10	3.30986e-12
	-0.1337	5.68256e-22	2.10102e-23	4.66837e-10	3.3636e-13					-0.1337	6.45857e-21	2.06058e-23	7.00404e-10	1.94837e-12
	-0.132784	1.84269e-21	2.10102e-23	4.34128e-10	3.3636e-13					-0.13278	6.13435e-21	2.06058e-23	4.80649e-10	1.94837e-12
	-0.131868	3.1301e-21	2.10102e-23	4.01061e-10	3.3636e-13					-0.13187	5.8063e-21	2.06058e-23	2.58511e-10	1.94837e-12
	-0.130952	4.43051e-21	2.10102e-23	3.67636e-10	3.3636e-13					-0.13095	5.47443e-21	2.06058e-23	3.39919e-11	1.94837e-12
	-0.130037	5.74389e-21	2.10102e-23	3.33852e-10	3.3636e-13					-0.13004	5.13874e-21	2.06058e-23	1.9291e-10	1.94837e-12
	-0.129121	7.07026e-21	2.10102e-23	2.9971e-10	3.3636e-13					-0.12912	4.79923e-21	2.06058e-23	4.22193e-10	1.94837e-12
	-0.128205	8.40962e-21	1.34179e-23	2.6521e-10	6.2534e-13					-0.12821	4.45589e-21	6.10045e-23	6.53859e-10	4.5179e-13
	-0.127289	5.10374e-21	5.74773e-23	2.10999e-10	4.48872e-13					-0.12729	6.65475e-22	8.42668e-23	5.65383e-10	7.2286e-13
	-0.126374	1.76657e-21	5.74773e-23	1.56269e-10	4.48872e-13					-0.12637	5.8374e-21	8.42668e-23	4.76005e-10	7.2286e-13
	-0.125458	1.60187e-21	5.74773e-23	1.01022e-10	4.48872e-13					-0.12546	1.10599e-20	8.42668e-23	3.85726e-10	7.2286e-13
	-0.124542	5.00159e-21	5.74773e-23	4.52551e-11	4.48872e-13					-0.12454	1.63329e-20	8.42668e-23	2.94545e-10	7.2286e-13
	-0.123626	8.4326e-21	5.74773e-23	1.103e-11	4.48872e-13					-0.12363	2.16565e-20	8.42668e-23	2.02463e-10	7.2286e-13
	-0.122711	1.18949e-20	5.74773e-23	6.78335e-11	4.48872e-13					-0.12271	2.70307e-20	8.42668e-23	1.0948e-10	7.2286e-13
	-0.121795	1.53885e-20	6.52472e-23	1.25156e-10	1.01142e-13					-0.12179	3.24555e-20	5.89282e-23	1.5595e-11	4.69246e-13
	-0.120879	1.34878e-20	5.21494e-23	1.09239e-10	1.22111e-13					-0.12088	3.10909e-20	3.76964e-23	3.68273e-13	1.54354e-13
	-0.119963	1.15705e-20	5.21494e-23	9.31819e-11	1.22111e-13					-0.11996	2.97127e-20	3.76964e-23	1.64762e-11	1.54354e-13
	-0.119048	9.63638e-21	5.21494e-23	7.69849e-11	1.22111e-13					-0.11905	2.83208e-20	3.76964e-23	3.27287e-11	1.54354e-13
	-0.118132	7.68553e-21	5.21494e-23	6.06478e-11	1.22111e-13					-0.11813	2.69154e-20	3.76964e-23	4.91259e-11	1.54354e-13
	-0.117216	5.71794e-21	5.21494e-23	4.41705e-11	1.22111e-13					-0.11722	2.54963e-20	3.76964e-23	6.56678e-11	1.54354e-13
	-0.1163	3.7336e-21	5.21494e-23	2.75532e-11	1.22111e-13					-0.1163	2.40635e-20	3.76964e-23	8.23543e-11	1.54354e-13
	-0.115385	1.73251e-21	9.42494e-23	1.07957e-11	9.35791e-14					-0.11538	2.26171e-20	3.4304e-22	9.91855e-11	1.11193e-13
	-0.114469	8.15544e-22	4.78943e-23	6.39378e-12	3.81427e-14					-0.11447	3.39315e-20	8.9172e-22	8.24497e-11	1.29511e-13
	-0.113553	1.08581e-22	4.78943e-23	1.95739e-12	3.81427e-14					-0.11355	9.0949e-20	8.9172e-22	6.5572e-11	1.29511e-13
	-0.112637	1.03986e-21	4.78943e-23	2.51345e-12	3.81427e-14					-0.11264	1.48435e-19	8.9172e-22	4.85523e-11	1.29511e-13
	-0.111722	1.97831e-21	4.78943e-23	7.01872e-12	3.81427e-14					-0.11172	2.06391e-19	8.9172e-22	3.13907e-11	1.29511e-13
	-0.110806	2.92391e-21	4.78943e-23	1.15584e-11	3.81427e-14					-0.11081	2.64815e-19	8.9172e-22	1.40871e-11	1.29511e-13
	-0.10989	3.87667e-21	4.78943e-23	1.61326e-11	3.81427e-14					-0.10989	3.23708e-19	8.9172e-22	3.35841e-12	1.29511e-13
	-0.108974	4.83658e-21	6.60023e-22	2.07412e-11	2.56637e-14					-0.10897	3.8307e-19	2.6764e-21	2.09459e-11	1.44786e-14
	-0.108059	4.77611e-20	6.60023e-22	1.72507e-11	2.56637e-14					-0.10806	2.19837e-19	2.6764e-21	1.92814e-11	1.44786e-14
	-0.107143	9.09878e-20	6.60023e-22	1.37351e-11	2.56637e-14					-0.10714	5.53548e-20	2.6764e-21	1.76037e-11	1.44786e-14
	-0.106227	1.34517e-19	6.60023e-22	1.01945e-11	2.56637e-14					-0.10623	1.10377e-19	2.6764e-21	1.59127e-11	1.44786e-14
	-0.105311	1.78348e-19	6.60023e-22	6.62874e-12	2.56637e-14					-0.10531	2.77359e-19	2.6764e-21	1.42085e-11	1.44786e-14
	-0.104396	2.22481e-19	6.60023e-22	3.0379e-12	2.56637e-14					-0.1044	4.4559e-19	2.6764e-21	1.24911e-11	1.44786e-14
	-0.10348	2.66916e-19	6.60023e-22	5.78041e-13	2.56637e-14					-0.10348	6.15072e-19	2.6764e-21	1.07605e-11	1.44786e-14
	-0.102564	3.11653e-19	7.36448e-22	4.21907e-12	9.13531e-15					-0.10256	7.85803e-19	3.50937e-21	9.01656e-12	2.47608e-14
	-0.101648	7.5334e-20	3.60891e-21	3.8665e-12	2.89088e-15					-0.10165	7.99186e-19	1.6138e-21	6.95233e-12	1.59681e-14
	-0.100733	1.625e-19	3.60891e-21	3.5116e-12	2.89088e-15					-0.10073	8.12644e-19	1.6138e-21	4.87354e-12	1.59681e-14
	-0.0998168	4.0185e-19	3.60891e-21	3.15435e-12	2.89088e-15					-0.09982	8.26175e-19	1.6138e-21	2.78019e-12	1.59681e-14
	-0.0989011	6.42714e-19	3.60891e-21	2.79477e-12	2.89088e-15					-0.0989	8.3978e-19	1.6138e-21	6.72287e-13	1.59681e-14
	-0.0979853	8.85093e-19	3.60891e-21	2.43285e-12	2.89088e-15					-0.09799	8.53459e-19	1.6138e-21	1.45018e-12	1.59681e-14
	-0.0970696	1.12899e-18	3.60891e-21	2.0686e-12	2.89088e-15					-0.09707	8.67213e-19	1.6138e-21	3.5872e-12	1.59681e-14
	-0.0961538	1.3744e-18	3.60891e-21	1.70201e-12	2.89088e-15					-0.09615	8.8104e-19	1.6138e-21	5.73879e-12	1.59681e-14
	-0.0952381	8.85428e-19	7.91211e-21	1.29465e-12	3.08304e-15					-0.09524	3.22209e-19	1.73868e-20	4.85638e-12	6.21599e-15
	-0.0943223	3.93615e-19	7.91211e-21	8.84905e-13	3.08304e-15					-0.09432	1.53311e-18	1.73868e-20	3.96825e-12	6.21599e-15
	-0.0934066	1.01042e-19	7.91211e-21	4.72785e-13	3.08304e-15					-0.09341	2.75167e-18	1.73868e-20	3.07441e-12	6.21599e-15
	-0.0924908	5.98544e-19	7.91211e-21	5.82856e-14	3.08304e-15					-0.09249	3.97789e-18	1.73868e-20	2.17485e-12	6.21599e-15
	-0.0915751	1.09889e-18	7.91211e-21	3.58592e-13	3.08304e-15					-0.09158	5.21176e-18	1.73868e-20	1.26957e-12	6.21599e-15
	-0.0906593	1.60208e-18	7.91211e-21	7.77849e-13	3.08304e-15					-0.09066	6.45328e-18	1.73868e-20	3.5858e-13	6.21599e-15
	-0.0897436	2.10812e-18	1.1382e-20	1.19949e-12	9.59816e-16					-0.08974	7.70246e-18	1.17592e-20	5.58131e-13	2.98606e-15
	-0.0888278	2.12638e-18	5.64161e-21	1.00182e-12	1.35342e-15					-0.08883	4.42578e-18	4.97463e-20	5.66529e-13	5.87592e-16
	-0.0879121	2.14472e-18	5.64161e-21	8.03102e-13	1.35342e-15					-0.08791	1.13003e-18	4.97463e-20	5.74966e-13	5.87592e-16
	-0.0869963	2.16312e-18	5.64161e-21	6.03345e-13	1.35342e-15					-0.087	2.18481e-18	4.97463e-20	5.83442e-13	5.87592e-16
	-0.0860806	2.18158e-18	5.64161e-21	4.02546e-13	1.35342e-15					-0.08608	5.51873e-18	4.97463e-20	5.91957e-13	5.87592e-16
	-0.0851648	2.20011e-18	5.64161e-21	2.00704e-13	1.35342e-15					-0.08516	8.87172e-18	4.97463e-20	6.00512e-13	5.87592e-16
	-0.0842491	2.21871e-18	5.64161e-21	2.18199e-15	1.35342e-15					-0.08425	1.22438e-17	4.97463e-20	6.09106e-13	5.87592e-16
	-0.0833333	2.23738e-18	2.02742e-20	2.06111e-13	4.89441e-16					-0.08333	1.5635e-17	5.39816e-20	6.17739e-13	1.1703e-15
	-0.0824176	3.76336e-19	3.54034e-20	1.89012e-13	1.36398e-16					-0.08242	1.25804e-17	5.92735e-20	4.88858e-13	9.18686e-16
	-0.0815018	3.00223e-18	3.54034e-20	1.71832e-13	1.36398e-16					-0.0815	9.50967e-18	5.92735e-20	3.59292e-13	9.18686e-16
	-0.0805861	5.64031e-18	3.54034e-20	1.54569e-13	1.36398e-16					-0.08059	6.42265e-18	5.92735e-20	2.2904e-13	9.18686e-16
	-0.0796703	8.29058e-18	3.54034e-20	1.37225e-13	1.36398e-16					-0.07967	3.31937e-18	5.92735e-20	9.81038e-14	9.18686e-16
	-0.0787546	1.0953e-17	3.54034e-20	1.198e-13	1.36398e-16					-0.07875	1.99839e-19	5.92735e-20	3.35181e-14	9.18686e-16
	-0.0778388	1.36277e-17	3.54034e-20	1.02292e-13	1.36398e-16					-0.07784	2.93595e-18	5.92735e-20	1.65825e-13	9.18686e-16
	-0.0769231	1.63145e-17	1.00504e-19	8.47028e-14	1.50822e-16					-0.07692	6.08799e-18	6.44624e-20	2.98818e-13	3.00698e-16
	-0.0760073	9.28574e-18	1.00504e-19	6.39849e-14	1.50822e-16					-0.07601	9.99368e-18	6.44624e-20	2.53131e-13	3.00698e-16
	-0.0750916	2.22777e-18	1.00504e-19	4.31806e-14	1.50822e-16					-0.07509	1.39178e-17	6.44624e-20	2.07224e-13	3.00698e-16
	-0.0741758	4.85944e-18	1.00504e-19	2.22898e-14	1.50822e-16					-0.07418	1.78605e-17	6.44624e-20	1.61097e-13	3.00698e-16
	-0.0732601	1.19759e-17	1.00504e-19	1.31249e-15	1.50822e-16					-0.07326	2.18215e-17	6.44624e-20	1.1475e-13	3.00698e-16
	-0.0723443	1.91216e-17	1.00504e-19	1.97513e-14	1.50822e-16					-0.07234	2.58011e-17	6.44624e-20	6.81832e-14	3.00698e-16
	-0.0714286	2.62965e-17	1.00504e-19	4.09016e-14	1.50822e-16					-0.07143	2.97991e-17	6.44624e-20	2.13958e-14	3.00698e-16
	-0.0705128	3.35006e-17	9.53792e-20	6.21383e-14	5.49852e-17					-0.07051	3.38156e-17	1.08021e-19	2.56117e-14	1.56227e-16
	-0.0695971	2.26305e-17	1.73322e-19	5.12911e-14	7.12961e-17					-0.0696	1.52844e-17	2.48167e-19	2.65467e-14	3.51131e-17
	-0.0686813	1.17205e-17	1.73322e-19	4.04039e-14	7.12961e-17					-0.06868	3.32604e-18	2.48167e-19	2.74853e-14	3.51131e-17
	-0.0677656	7.70587e-19	1.73322e-19	2.94766e-14	7.12961e-17					-0.06777	2.20158e-17	2.48167e-19	2.84278e-14	3.51131e-17
	-0.0668498	1.02193e-17	1.73322e-19	1.85093e-14	7.12961e-17					-0.06685	4.07849e-17	2.48167e-19	2.9374e-14	3.51131e-17
	-0.0659341	2.1249e-17	1.73322e-19	7.502e-15	7.12961e-17					-0.06593	5.96332e-17	2.48167e-19	3.03239e-14	3.51131e-17
	-0.0650183	3.23187e-17	1.73322e-19	3.54534e-15	7.12961e-17					-0.06502	7.85609e-17	2.48167e-19	3.12776e-14	3.51131e-17
	-0.0641026	4.34283e-17	1.73322e-19	1.46327e-14	7.12961e-17					-0.0641	9.75679e-17	2.48167e-19	3.2235e-14	3.51131e-17
	-0.0631868	3.06613e-17	2.44018e-19	1.28504e-14	1.13176e-17					-0.06319	3.74832e-17	8.40027e-19	2.52087e-14	4.89968e-17
	-0.0622711	1.78533e-17	2.44018e-19	1.10624e-14	1.13176e-17					-0.06227	2.28306e-17	8.40027e-19	1.81554e-14	4.89968e-17
	-0.0613553	5.00437e-18	2.44018e-19	9.26856e-15	1.13176e-17					-0.06136	8.33734e-17	8.40027e-19	1.10752e-14	4.89968e-17
	-0.0604396	7.8855e-18	2.44018e-19	7.46899e-15	1.13176e-17					-0.06044	1.44145e-16	8.40027e-19	3.96803e-15	4.89968e-17
	-0.0595238	2.08163e-17	2.44018e-19	5.66367e-15	1.13176e-17					-0.05952	2.05146e-16	8.40027e-19	3.16607e-15	4.89968e-17
	-0.0586081	3.3788e-17	2.44018e-19	3.85258e-15	1.13176e-17					-0.05861	2.66376e-16	8.40027e-19	1.03271e-14	4.89968e-17
	-0.0576923	4.68007e-17	4.90376e-19	2.03574e-15	1.23011e-17					-0.05769	3.27836e-16	6.70099e-19	1.75151e-14	1.39419e-17
	-0.0567766	6.75993e-17	3.07702e-19	1.32501e-15	5.71044e-18					-0.05678	1.39145e-16	2.67729e-18	1.45401e-14	1.91168e-17
	-0.0558608	8.84548e-17	3.07702e-19	6.12323e-16	5.71044e-18					-0.05586	5.01798e-17	2.67729e-18	1.15551e-14	1.91168e-17
	-0.0549451	1.09367e-16	3.07702e-19	1.02327e-16	5.71044e-18					-0.05495	2.4014e-16	2.67729e-18	8.55995e-15	1.91168e-17
	-0.0540293	1.30337e-16	3.07702e-19	8.18939e-16	5.71044e-18					-0.05403	4.30736e-16	2.67729e-18	5.55474e-15	1.91168e-17
	-0.0531136	1.51363e-16	3.07702e-19	1.53751e-15	5.71044e-18					-0.05311	6.21967e-16	2.67729e-18	2.53944e-15	1.91168e-17
	-0.0521978	1.72447e-16	3.07702e-19	2.25805e-15	5.71044e-18					-0.0522	8.13833e-16	2.67729e-18	4.85943e-16	1.91168e-17
	-0.0512821	1.93588e-16	1.22035e-18	2.98054e-15	4.21188e-18					-0.05128	1.00633e-15	3.11567e-18	3.52141e-15	5.71158e-18
	-0.0503663	6.97576e-17	3.41564e-18	2.38611e-15	3.97468e-18					-0.05037	8.55788e-16	2.96208e-18	3.11214e-15	2.56635e-18
	-0.0494505	3.33717e-16	3.41564e-18	1.79028e-15	3.97468e-18					-0.04945	7.04797e-16	2.96208e-18	2.70165e-15	2.56635e-18
	-0.0485348	5.98291e-16	3.41564e-18	1.19306e-15	3.97468e-18					-0.04853	5.53361e-16	2.96208e-18	2.28995e-15	2.56635e-18
	-0.047619	8.63478e-16	3.41564e-18	5.94447e-16	3.97468e-18					-0.04762	4.0148e-16	2.96208e-18	1.87704e-15	2.56635e-18
	-0.0467033	1.12928e-15	3.41564e-18	5.56086e-18	3.97468e-18					-0.0467	2.49154e-16	2.96208e-18	1.46291e-15	2.56635e-18
	-0.0457875	1.3957e-15	3.41564e-18	6.06962e-16	3.97468e-18					-0.04579	9.63826e-17	2.96208e-18	1.04758e-15	2.56635e-18
	-0.0448718	1.66273e-15	1.01534e-17	1.20976e-15	1.29284e-18					-0.04487	5.68336e-17	1.77391e-17	6.31023e-16	1.42617e-18
	-0.043956	9.21157e-16	1.01534e-17	1.00463e-15	1.29284e-18					-0.04396	1.46419e-15	1.77391e-17	4.39459e-16	1.42617e-18
	-0.0430403	1.78149e-16	1.01534e-17	7.99097e-16	1.29284e-18					-0.04304	2.87508e-15	1.77391e-17	2.47413e-16	1.42617e-18
	-0.0421245	5.66298e-16	1.01534e-17	5.93169e-16	1.29284e-18					-0.04212	4.2895e-15	1.77391e-17	5.4883e-17	1.42617e-18
	-0.0412088	1.31218e-15	1.01534e-17	3.86842e-16	1.29284e-18					-0.04121	5.70746e-15	1.77391e-17	1.3813e-16	1.42617e-18
	-0.040293	2.05951e-15	1.01534e-17	1.80115e-16	1.29284e-18					-0.04029	7.12895e-15	1.77391e-17	3.31626e-16	1.42617e-18
	-0.0393773	2.80827e-15	1.01534e-17	2.70112e-17	1.29284e-18					-0.03938	8.55398e-15	1.77391e-17	5.25605e-16	1.42617e-18
	-0.0384615	3.55847e-15	1.43308e-17	2.34537e-16	3.48314e-19					-0.03846	9.98254e-15	1.3068e-17	7.20067e-16	8.48219e-19
	-0.0375458	3.81519e-15	6.62647e-18	2.04992e-16	1.78058e-19					-0.03755	5.44387e-15	6.03705e-17	5.81844e-16	8.8661e-19
	-0.03663	4.07231e-15	6.62647e-18	1.75401e-16	1.78058e-19					-0.03663	8.95622e-16	6.03705e-17	4.43329e-16	8.8661e-19
	-0.0357143	4.32983e-15	6.62647e-18	1.45762e-16	1.78058e-19					-0.03571	3.66221e-15	6.03705e-17	3.04521e-16	8.8661e-19
	-0.0347985	4.58775e-15	6.62647e-18	1.16077e-16	1.78058e-19					-0.0348	8.22963e-15	6.03705e-17	1.65421e-16	8.8661e-19
	-0.0338828	4.84607e-15	6.62647e-18	8.63448e-17	1.78058e-19					-0.03388	1.28066e-14	6.03705e-17	2.60272e-17	8.8661e-19
	-0.032967	5.10479e-15	6.62647e-18	5.65658e-17	1.78058e-19					-0.03297	1.73932e-14	6.03705e-17	1.13659e-16	8.8661e-19
	-0.0320513	5.36391e-15	6.62647e-18	2.674e-17	1.78058e-19					-0.03205	2.19894e-14	6.03705e-17	2.53638e-16	8.8661e-19
	-0.0311355	4.68306e-16	7.34745e-17	1.73251e-17	7.24694e-20					-0.03114	2.28154e-14	3.45218e-17	2.1371e-16	2.40655e-19
	-0.0302198	6.30783e-15	7.34745e-17	7.89843e-18	7.24694e-20					-0.03022	2.36428e-14	3.45218e-17	1.73712e-16	2.40655e-19
	-0.029304	1.21547e-14	7.34745e-17	1.54009e-18	7.24694e-20					-0.0293	2.44716e-14	3.45218e-17	1.33647e-16	2.40655e-19
	-0.0283883	1.80088e-14	7.34745e-17	1.09904e-17	7.24694e-20					-0.02839	2.53017e-14	3.45218e-17	9.3512e-17	2.40655e-19
	-0.0274725	2.38703e-14	7.34745e-17	2.04526e-17	7.24694e-20					-0.02747	2.61333e-14	3.45218e-17	5.33088e-17	2.40655e-19
	-0.0265568	2.97391e-14	7.34745e-17	2.99265e-17	7.24694e-20					-0.02656	2.69662e-14	3.45218e-17	1.30368e-17	2.40655e-19
	-0.025641	3.56152e-14	5.29167e-17	3.94123e-17	5.22522e-20					-0.02564	2.78005e-14	1.63067e-16	2.73038e-17	1.15139e-19
	-0.0247253	2.69055e-14	1.23465e-16	3.16116e-17	5.0407e-20					-0.02473	1.4106e-15	3.64101e-16	2.64236e-17	2.62172e-20
	-0.0238095	1.81874e-14	1.23465e-16	2.38034e-17	5.0407e-20					-0.02381	3.06603e-14	3.64101e-16	2.55423e-17	2.62172e-20
	-0.0228938	9.46082e-15	1.23465e-16	1.59876e-17	5.0407e-20					-0.02289	5.99488e-14	3.64101e-16	2.46597e-17	2.62172e-20
	-0.021978	7.25865e-16	1.23465e-16	8.16421e-18	5.0407e-20					-0.02198	8.92758e-14	3.64101e-16	2.3776e-17	2.62172e-20
	-0.0210623	8.01752e-15	1.23465e-16	3.33316e-19	5.0407e-20					-0.02106	1.18642e-13	3.64101e-16	2.28911e-17	2.62172e-20
	-0.0201465	1.67693e-14	1.23465e-16	7.50513e-18	5.0407e-20					-0.02015	1.48046e-13	3.64101e-16	2.20049e-17	2.62172e-20
	-0.0192308	2.55295e-14	2.5825e-16	1.53511e-17	1.14997e-20					-0.01923	1.77489e-13	2.64451e-16	2.11176e-17	5.44935e-20
	-0.018315	4.72609e-14	2.68092e-16	1.27949e-17	1.56262e-20					-0.01832	1.37737e-13	5.62786e-16	1.5988e-17	3.56943e-20
	-0.0173993	6.90077e-14	2.68092e-16	1.0237e-17	1.56262e-20					-0.0174	9.7948e-14	5.62786e-16	1.08536e-17	3.56943e-20
	-0.0164835	9.07699e-14	2.68092e-16	7.67715e-18	1.56262e-20					-0.01648	5.81213e-14	5.62786e-16	5.71436e-18	3.56943e-20
	-0.0155678	1.12547e-13	2.68092e-16	5.11553e-18	1.56262e-20					-0.01557	1.82572e-14	5.62786e-16	5.70273e-19	3.56943e-20
	-0.014652	1.3434e-13	2.68092e-16	2.5521e-18	1.56262e-20					-0.01465	2.16443e-14	5.62786e-16	4.57864e-18	3.56943e-20
	-0.0137363	1.56149e-13	2.68092e-16	1.31498e-20	1.56262e-20					-0.01374	6.15833e-14	5.62786e-16	9.73239e-18	3.56943e-20
	-0.0128205	1.77973e-13	1.03338e-15	2.58022e-18	1.74789e-21					-0.01282	1.0156e-13	1.41487e-15	1.4891e-17	1.81061e-20
	-0.0119048	9.73396e-14	1.03338e-15	2.29625e-18	1.74789e-21					-0.0119	2.17748e-13	1.41487e-15	1.2036e-17	1.81061e-20
	-0.010989	1.6672e-14	1.03338e-15	2.01216e-18	1.74789e-21					-0.01099	3.34e-13	1.41487e-15	9.17948e-18	1.81061e-20
	-0.0100733	6.40302e-14	1.03338e-15	1.72795e-18	1.74789e-21					-0.01007	4.50318e-13	1.41487e-15	6.32134e-18	1.81061e-20
	-0.00915751	1.44767e-13	1.03338e-15	1.44362e-18	1.74789e-21					-0.00916	5.66701e-13	1.41487e-15	3.46159e-18	1.81061e-20
	-0.00824176	2.25538e-13	1.03338e-15	1.15916e-18	1.74789e-21					-0.00824	6.83149e-13	1.41487e-15	6.00242e-19	1.81061e-20
	-0.00732601	3.06344e-13	1.03338e-15	8.74587e-19	1.74789e-21					-0.00733	7.99662e-13	1.41487e-15	2.26271e-18	1.81061e-20
	-0.00641026	3.87185e-13	1.3504e-15	5.89888e-19	2.33642e-21					-0.00641	9.16241e-13	1.0648e-15	5.12726e-18	3.94082e-21
	-0.00549451	4.24831e-13	6.55226e-16	4.2169e-19	1.22884e-21					-0.00549	5.57386e-13	4.60385e-15	4.27125e-18	5.17491e-21
	-0.00457875	4.6248e-13	6.55226e-16	2.53481e-19	1.22884e-21					-0.00458	1.98465e-13	4.60385e-15	3.41509e-18	5.17491e-21
	-0.003663	5.00131e-13	6.55226e-16	8.52609e-20	1.22884e-21					-0.00366	1.60521e-13	4.60385e-15	2.55877e-18	5.17491e-21
	-0.00274725	5.37785e-13	6.55226e-16	8.297e-20	1.22884e-21					-0.00275	5.19573e-13	4.60385e-15	1.70229e-18	5.17491e-21
	-0.0018315	5.75441e-13	6.55226e-16	2.51212e-19	1.22884e-21					-0.00183	8.7869e-13	4.60385e-15	8.4566e-19	5.17491e-21
	-0.000915751	6.131e-13	6.55226e-16	4.19465e-19	1.22884e-21					-0.000915751	1.23787e-12	4.60385e-15	1.11291e-20	5.17491e-21
	0	6.50761e-13	6.08465e-15	5.87729e-19	7.40366e-22					0	1.59712e-12	4.46332e-15	8.68075e-19	6.203e-22
	0.000929623	1.55477e-13	6.08465e-15	4.71451e-19	7.40366e-22					0.000929623	1.94764e-12	4.46332e-15	7.6167e-19	6.203e-22
	0.00185925	3.39633e-13	6.08465e-15	3.55214e-19	7.40366e-22					0.00186	2.29809e-12	4.46332e-15	6.55285e-19	6.203e-22
	0.00278887	8.3457e-13	6.08465e-15	2.39017e-19	7.40366e-22					0.00279	2.64847e-12	4.46332e-15	5.48922e-19	6.203e-22
	0.00371849	1.32933e-12	6.08465e-15	1.22861e-19	7.40366e-22					0.00372	2.99877e-12	4.46332e-15	4.4258e-19	6.203e-22
	0.00464812	1.82392e-12	6.08465e-15	6.7461e-21	7.40366e-22					0.00465	3.34901e-12	4.46332e-15	3.36259e-19	6.203e-22
	0.00557774	2.31834e-12	6.08465e-15	1.09329e-19	7.40366e-22					0.00558	3.69918e-12	4.46332e-15	2.2996e-19	6.203e-22
	0.00650736	2.81259e-12	5.8586e-15	2.25362e-19	1.82871e-22					0.00651	4.04928e-12	9.17806e-15	1.23681e-19	6.79257e-22
	0.00743699	2.66601e-12	3.73647e-15	1.85863e-19	2.40047e-22					0.00744	1.78265e-12	2.79504e-14	8.44614e-20	3.08146e-22
	0.00836661	2.51953e-12	3.73647e-15	1.46394e-19	2.40047e-22					0.00837	4.82651e-13	2.79504e-14	4.52647e-20	3.08146e-22
	0.00929623	2.37318e-12	3.73647e-15	1.06955e-19	2.40047e-22					0.0093	2.74662e-12	2.79504e-14	6.09102e-21	3.08146e-22
	0.0102259	2.22693e-12	3.73647e-15	6.75454e-20	2.40047e-22					0.01023	5.00926e-12	2.79504e-14	3.30597e-20	3.08146e-22
	0.0111555	2.08079e-12	3.73647e-15	2.81663e-20	2.40047e-22					0.01116	7.27057e-12	2.79504e-14	7.21874e-20	3.08146e-22
	0.0120851	1.93476e-12	3.73647e-15	1.11827e-20	2.40047e-22					0.01209	9.53056e-12	2.79504e-14	1.11292e-19	3.08146e-22
	0.0130147	1.78885e-12	3.73647e-15	5.05016e-20	2.40047e-22					0.01301	1.17892e-11	2.79504e-14	1.50374e-19	3.08146e-22
	0.0139444	8.96313e-13	3.2821e-14	4.2874e-20	4.41958e-23					0.01394	1.27622e-11	1.59601e-14	1.19372e-19	2.06843e-22
	0.014874	3.57835e-12	3.2821e-14	3.52553e-20	4.41958e-23					0.01487	1.37343e-11	1.59601e-14	8.84002e-20	2.06843e-22
	0.0158036	6.25725e-12	3.2821e-14	2.76455e-20	4.41958e-23					0.0158	1.47055e-11	1.59601e-14	5.74586e-20	2.06843e-22
	0.0167332	8.93303e-12	3.2821e-14	2.00444e-20	4.41958e-23					0.01673	1.56756e-11	1.59601e-14	2.65473e-20	2.06843e-22
	0.0176628	1.16057e-11	3.2821e-14	1.24523e-20	4.41958e-23					0.01766	1.66449e-11	1.59601e-14	4.33391e-21	2.06843e-22
	0.0185925	1.42752e-11	3.2821e-14	4.86899e-21	4.41958e-23					0.01859	1.76131e-11	1.59601e-14	3.51849e-20	2.06843e-22
	0.0195221	1.69416e-11	2.68419e-14	2.70545e-21	3.23301e-23					0.01952	1.85804e-11	6.05912e-14	6.60057e-20	7.95159e-23
	0.0204517	1.53913e-11	2.61968e-14	3.21e-21	1.10582e-23					0.02045	5.89261e-12	1.56098e-13	5.26831e-20	8.58293e-23
	0.0213813	1.38434e-11	2.61968e-14	3.71376e-21	1.10582e-23					0.02138	6.77788e-12	1.56098e-13	3.93786e-20	8.58293e-23
	0.022311	1.22979e-11	2.61968e-14	4.21673e-21	1.10582e-23					0.02231	1.9431e-11	1.56098e-13	2.60922e-20	8.58293e-23
	0.0232406	1.07549e-11	2.61968e-14	4.7189e-21	1.10582e-23					0.02324	3.20668e-11	1.56098e-13	1.28241e-20	8.58293e-23
	0.0241702	9.21417e-12	2.61968e-14	5.22029e-21	1.10582e-23					0.02417	4.46853e-11	1.56098e-13	4.25912e-22	8.58293e-23
	0.0250998	7.67588e-12	2.61968e-14	5.72089e-21	1.10582e-23					0.0251	5.72864e-11	1.56098e-13	1.36577e-20	8.58293e-23
	0.0260295	6.13999e-12	1.00083e-13	6.22069e-21	1.83785e-23					0.02603	6.98701e-11	1.80713e-13	2.68714e-20	2.45461e-23
	0.0269591	8.40028e-12	1.79156e-13	4.53846e-21	1.24411e-23					0.02696	7.51182e-11	8.533e-14	2.18858e-20	3.07749e-23
	0.0278887	2.29121e-11	1.79156e-13	2.8595e-21	1.24411e-23					0.02789	8.03568e-11	8.533e-14	1.69089e-20	3.07749e-23
	0.0288183	3.73956e-11	1.79156e-13	1.18382e-21	1.24411e-23					0.02882	8.55861e-11	8.533e-14	1.19408e-20	3.07749e-23
	0.0297479	5.18507e-11	1.79156e-13	4.88583e-22	1.24411e-23					0.02975	9.0806e-11	8.533e-14	6.98152e-21	3.07749e-23
	0.0306776	6.62773e-11	1.79156e-13	2.15771e-21	1.24411e-23					0.03068	9.60165e-11	8.533e-14	2.03098e-21	3.07749e-23
	0.0316072	8.06755e-11	1.79156e-13	3.82357e-21	1.24411e-23					0.03161	1.01218e-10	8.533e-14	2.9108e-21	3.07749e-23
	0.0325368	9.50454e-11	1.19118e-13	5.48614e-21	7.3212e-24					0.03254	1.06409e-10	8.17262e-13	7.84381e-21	6.78946e-24
	0.0334664	8.86961e-11	1.19118e-13	4.38722e-21	7.3212e-24					0.03347	4.06987e-11	8.17262e-13	6.70153e-21	6.78946e-24
	0.0343961	8.23615e-11	1.19118e-13	3.29086e-21	7.3212e-24					0.0344	2.48696e-11	8.17262e-13	5.5617e-21	6.78946e-24
	0.0353257	7.60415e-11	1.19118e-13	2.19707e-21	7.3212e-24					0.03533	9.02953e-11	8.17262e-13	4.42434e-21	6.78946e-24
	0.0362553	6.97362e-11	1.19118e-13	1.10585e-21	7.3212e-24					0.03626	1.55579e-10	8.17262e-13	3.28944e-21	6.78946e-24
	0.0371849	6.34456e-11	1.19118e-13	1.72052e-23	7.3212e-24					0.03718	2.20719e-10	8.17262e-13	2.157e-21	6.78946e-24
	0.0381146	5.71697e-11	1.19118e-13	1.06887e-21	7.3212e-24					0.03811	2.85718e-10	8.17262e-13	1.02703e-21	6.78946e-24
	0.0390442	5.09085e-11	5.09687e-13	2.15238e-21	2.29631e-24					0.03904	3.50574e-10	1.0178e-12	1.00483e-22	2.66776e-24
	0.0399738	2.58591e-11	9.62023e-13	1.75153e-21	2.63479e-24					0.03997	3.97915e-10	6.30599e-13	1.15431e-22	2.83595e-25
	0.0409034	1.02415e-10	9.62023e-13	1.35179e-21	2.63479e-24					0.0409	4.45133e-10	6.30599e-13	1.30339e-22	2.83595e-25
	0.0418331	1.78759e-10	9.62023e-13	9.53139e-22	2.63479e-24					0.04183	4.92227e-10	6.30599e-13	1.45209e-22	2.83595e-25
	0.0427627	2.54892e-10	9.62023e-13	5.55588e-22	2.63479e-24					0.04276	5.39198e-10	6.30599e-13	1.60039e-22	2.83595e-25
	0.0436923	3.30813e-10	9.62023e-13	1.59136e-22	2.63479e-24					0.04369	5.86045e-10	6.30599e-13	1.74831e-22	2.83595e-25
	0.0446219	4.06522e-10	9.62023e-13	2.36219e-22	2.63479e-24					0.04462	6.32768e-10	6.30599e-13	1.89583e-22	2.83595e-25
	0.0455515	4.8202e-10	9.62023e-13	6.30475e-22	2.63479e-24					0.04555	6.79368e-10	6.30599e-13	2.04297e-22	2.83595e-25
	0.0464812	4.81062e-10	3.97559e-13	5.0375e-22	8.24935e-25					0.04648	3.67213e-10	3.96844e-12	1.63983e-22	3.02257e-25
	0.0474108	4.80105e-10	3.97559e-13	3.77425e-22	8.24935e-25					0.04741	5.59942e-11	3.96844e-12	1.2379e-22	3.02257e-25
	0.0483404	4.79148e-10	3.97559e-13	2.51498e-22	8.24935e-25					0.04834	2.54288e-10	3.96844e-12	8.37178e-23	3.02257e-25
	0.04927	4.78192e-10	3.97559e-13	1.25971e-22	8.24935e-25					0.04927	5.63633e-10	3.96844e-12	4.37657e-23	3.02257e-25
	0.0501997	4.77237e-10	3.97559e-13	8.42452e-25	8.24935e-25					0.0502	8.72043e-10	3.96844e-12	3.93409e-24	3.02257e-25
	0.0511293	4.76282e-10	3.97559e-13	1.23887e-22	8.24935e-25					0.05113	1.17952e-09	3.96844e-12	3.57771e-23	3.02257e-25
	0.0520589	4.75328e-10	2.23854e-12	2.48217e-22	1.83459e-25					0.05206	1.48605e-09	5.68242e-12	7.5368e-23	2.02729e-25
	0.0529885	9.55757e-11	4.88061e-12	2.10595e-22	2.36791e-25					0.05299	1.8703e-09	4.89846e-12	4.37125e-23	2.04127e-25
	0.0539182	2.82812e-10	4.88061e-12	1.73106e-22	2.36791e-25					0.05392	2.25322e-09	4.89846e-12	1.21656e-23	2.04127e-25
	0.0548478	6.59836e-10	4.88061e-12	1.35752e-22	2.36791e-25					0.05485	2.6348e-09	4.89846e-12	1.92725e-23	2.04127e-25
	0.0557774	1.0355e-09	4.88061e-12	9.85312e-23	2.36791e-25					0.05578	3.01505e-09	4.89846e-12	5.0602e-23	2.04127e-25
	0.056707	1.40979e-09	4.88061e-12	6.14444e-23	2.36791e-25					0.05671	3.39396e-09	4.89846e-12	8.18229e-23	2.04127e-25
	0.0576367	1.78272e-09	4.88061e-12	2.44914e-23	2.36791e-25					0.05764	3.77154e-09	4.89846e-12	1.12935e-22	2.04127e-25
	0.0585663	2.15429e-09	5.65678e-12	1.23276e-23	6.39655e-26					0.05857	4.14779e-09	4.14037e-12	1.43938e-22	5.40965e-26
	0.0594959	2.36557e-09	3.13851e-12	1.15732e-23	8.46454e-27					0.0595	2.92113e-09	1.61555e-11	1.27262e-22	9.98519e-26
	0.0604255	2.57598e-09	3.13851e-12	1.08217e-23	8.46454e-27					0.06043	1.69922e-09	1.61555e-11	1.10649e-22	9.98519e-26
	0.0613551	2.78552e-09	3.13851e-12	1.00732e-23	8.46454e-27					0.06136	4.8206e-10	1.61555e-11	9.41004e-23	9.98519e-26
	0.0622848	2.99419e-09	3.13851e-12	9.32761e-24	8.46454e-27					0.06228	7.30348e-10	1.61555e-11	7.76155e-23	9.98519e-26
	0.0632144	3.20198e-09	3.13851e-12	8.58498e-24	8.46454e-27					0.06321	1.93801e-09	1.61555e-11	6.11946e-23	9.98519e-26
	0.064144	3.4089e-09	3.13851e-12	7.8453e-24	8.46454e-27					0.06414	3.14091e-09	1.61555e-11	4.48376e-23	9.98519e-26
	0.0650736	3.61496e-09	2.21839e-11	7.10856e-24	8.28577e-27					0.06507	4.33907e-09	6.14966e-11	2.85446e-23	5.04812e-26
	0.0660033	1.95063e-09	2.21839e-11	8.22037e-24	8.28577e-27					0.066	9.05904e-09	6.14966e-11	2.06374e-23	5.04812e-26
	0.0669329	2.93759e-10	2.21839e-11	9.32709e-24	8.28577e-27					0.06693	1.37584e-08	6.14966e-11	1.27645e-23	5.04812e-26
	0.0678625	1.35565e-09	2.21839e-11	1.04287e-23	8.28577e-27					0.06786	1.8437e-08	6.14966e-11	4.9259e-24	5.04812e-26
	0.0687921	2.9976e-09	2.21839e-11	1.15253e-23	8.28577e-27					0.06879	2.3095e-08	6.14966e-11	2.87845e-24	5.04812e-26
	0.0697218	4.63209e-09	2.21839e-11	1.26168e-23	8.28577e-27					0.06972	2.77323e-08	6.14966e-11	1.06485e-23	5.04812e-26
	0.0706514	6.25912e-09	2.21839e-11	1.37032e-23	8.28577e-27					0.07065	3.2349e-08	6.14966e-11	1.83843e-23	5.04812e-26
	0.071581	7.87869e-09	4.35402e-11	1.47845e-23	6.06367e-27					0.07158	3.6945e-08	9.94685e-11	2.60859e-23	1.36807e-26
	0.0725106	1.322e-08	7.1703e-11	1.30668e-23	1.07007e-26					0.07251	4.8775e-08	1.57188e-10	2.48297e-23	7.50034e-27
	0.0734402	1.85346e-08	7.1703e-11	1.13574e-23	1.07007e-26					0.07344	6.05471e-08	1.57188e-10	2.35794e-23	7.50034e-27
	0.0743699	2.38225e-08	7.1703e-11	9.65645e-24	1.07007e-26					0.07437	7.22613e-08	1.57188e-10	2.23349e-23	7.50034e-27
	0.0752995	2.90836e-08	7.1703e-11	7.96386e-24	1.07007e-26					0.0753	8.39175e-08	1.57188e-10	2.10961e-23	7.50034e-27
	0.0762291	3.4318e-08	7.1703e-11	6.27965e-24	1.07007e-26					0.07623	9.55158e-08	1.57188e-10	1.98632e-23	7.50034e-27
	0.0771587	3.95257e-08	7.1703e-11	4.60383e-24	1.07007e-26					0.07716	1.07056e-07	1.57188e-10	1.8636e-23	7.50034e-27
	0.0780884	4.47066e-08	7.1703e-11	2.93639e-24	1.07007e-26					0.07809	1.18539e-07	1.57188e-10	1.74147e-23	7.50034e-27
	0.079018	5.76623e-08	1.77942e-10	2.01359e-24	6.16094e-27					0.07902	1.4813e-07	4.01455e-10	1.52254e-23	1.37124e-26
	0.0799476	7.05462e-08	1.77942e-10	1.09582e-24	6.16094e-27					0.07995	1.7756e-07	4.01455e-10	1.30477e-23	1.37124e-26
	0.0808772	8.33582e-08	1.77942e-10	1.83067e-25	6.16094e-27					0.08088	2.0683e-07	4.01455e-10	1.08815e-23	1.37124e-26
	0.0818069	9.60983e-08	1.77942e-10	7.24654e-25	6.16094e-27					0.08181	2.35939e-07	4.01455e-10	8.72677e-24	1.37124e-26
	0.0827365	1.08767e-07	1.77942e-10	1.62735e-24	6.16094e-27					0.08274	2.64887e-07	4.01455e-10	6.58357e-24	1.37124e-26
	0.0836661	1.21363e-07	1.77942e-10	2.52501e-24	6.16094e-27					0.08367	2.93675e-07	4.01455e-10	4.45189e-24	1.37124e-26
	0.0845957	1.33887e-07	2.84613e-10	3.41765e-24	1.70348e-27					0.0846	3.22302e-07	6.50725e-10	2.33172e-24	1.36797e-26
	0.0855254	1.65654e-07	4.46514e-10	3.1906e-24	1.45796e-27					0.08553	3.97298e-07	1.03909e-09	1.18087e-24	7.95022e-27
	0.086455	1.97227e-07	4.46514e-10	2.96486e-24	1.45796e-27					0.08645	4.71844e-07	1.03909e-09	3.67921e-26	7.95022e-27
	0.0873846	2.28606e-07	4.46514e-10	2.74042e-24	1.45796e-27					0.08738	5.45941e-07	1.03909e-09	1.10052e-24	7.95022e-27
	0.0883142	2.59791e-07	4.46514e-10	2.5173e-24	1.45796e-27					0.08831	6.1959e-07	1.03909e-09	2.23107e-24	7.95022e-27
	0.0892438	2.90781e-07	4.46514e-10	2.29548e-24	1.45796e-27					0.08924	6.92789e-07	1.03909e-09	3.35485e-24	7.95022e-27
	0.0901735	3.21578e-07	4.46514e-10	2.07496e-24	1.45796e-27					0.09017	7.65538e-07	1.03909e-09	4.47187e-24	7.95022e-27
	0.0911031	3.52181e-07	4.46514e-10	1.85576e-24	1.45796e-27					0.0911	8.37839e-07	1.03909e-09	5.58212e-24	7.95022e-27
	0.0920327	4.311e-07	1.13566e-09	1.56095e-24	1.95783e-27					0.09203	1.02694e-06	2.67973e-09	5.03813e-24	3.49555e-27
	0.0929623	5.09491e-07	1.13566e-09	1.26805e-24	1.95783e-27					0.09296	1.2148e-06	2.67973e-09	4.49756e-24	3.49555e-27
	0.093892	5.87354e-07	1.13566e-09	9.77055e-25	1.95783e-27					0.09389	1.40141e-06	2.67973e-09	3.96039e-24	3.49555e-27
	0.0948216	6.64688e-07	1.13566e-09	6.87963e-25	1.95783e-27					0.09482	1.58678e-06	2.67973e-09	3.42664e-24	3.49555e-27
	0.0957512	7.41494e-07	1.13566e-09	4.00777e-25	1.95783e-27					0.09575	1.7709e-06	2.67973e-09	2.8963e-24	3.49555e-27
	0.0966808	8.17772e-07	1.13566e-09	1.15495e-25	1.95783e-27					0.09668	1.95378e-06	2.67973e-09	2.36937e-24	3.49555e-27
	0.0976105	8.93521e-07	1.83482e-09	1.67883e-25	1.26854e-27					0.09761	2.13542e-06	4.32599e-09	1.84585e-24	3.34894e-27
	0.0985401	1.08832e-06	2.87441e-09	2.32221e-25	5.08642e-28					0.09854	2.60608e-06	6.83533e-09	1.47258e-24	2.52154e-27
	0.0994697	1.2817e-06	2.87441e-09	2.96092e-25	5.08642e-28					0.09947	3.07334e-06	6.83533e-09	1.10192e-24	2.52154e-27
	0.100399	1.47366e-06	2.87441e-09	3.59496e-25	5.08642e-28					0.1004	3.53722e-06	6.83533e-09	7.33853e-25	2.52154e-27
	0.101329	1.66418e-06	2.87441e-09	4.22432e-25	5.08642e-28					0.10133	3.9977e-06	6.83533e-09	3.68392e-25	2.52154e-27
	0.102259	1.85328e-06	2.87441e-09	4.849e-25	5.08642e-28					0.10226	4.45479e-06	6.83533e-09	5.53296e-27	2.52154e-27
	0.103188	2.04096e-06	2.87441e-09	5.46901e-25	5.08642e-28					0.10319	4.90848e-06	6.83533e-09	3.54724e-25	2.52154e-27
	0.104118	2.22721e-06	4.61785e-09	6.08435e-25	2.70735e-28					0.10412	5.35878e-06	1.09602e-08	7.1238e-25	1.28258e-27
	0.105047	2.7005e-06	7.17661e-09	5.3754e-25	4.85985e-28					0.10505	6.50911e-06	1.71606e-08	7.19276e-25	2.91365e-28
	0.105977	3.17001e-06	7.17661e-09	4.67182e-25	4.85985e-28					0.10598	7.65036e-06	1.71606e-08	7.26097e-25	2.91365e-28
	0.106907	3.63573e-06	7.17661e-09	3.97361e-25	4.85985e-28					0.10691	8.78255e-06	1.71606e-08	7.32843e-25	2.91365e-28
	0.107836	4.09768e-06	7.17661e-09	3.28078e-25	4.85985e-28					0.10784	9.90567e-06	1.71606e-08	7.39515e-25	2.91365e-28
	0.108766	4.55585e-06	7.17661e-09	2.59332e-25	4.85985e-28					0.10877	1.10197e-05	1.71606e-08	7.46113e-25	2.91365e-28
	0.109696	5.01024e-06	7.17661e-09	1.91123e-25	4.85985e-28					0.1097	1.21247e-05	1.71606e-08	7.52635e-25	2.91365e-28
	0.110625	5.46085e-06	1.76374e-08	1.23452e-25	2.77254e-28					0.11063	1.32206e-05	4.23393e-08	7.59083e-25	8.06839e-28
	0.111555	6.58986e-06	1.76374e-08	8.61312e-26	2.77254e-28					0.11155	1.59764e-05	4.23393e-08	6.43777e-25	8.06839e-28
	0.112484	7.70905e-06	1.76374e-08	4.91243e-26	2.77254e-28					0.11248	1.87085e-05	4.23393e-08	5.29417e-25	8.06839e-28
	0.113414	8.81841e-06	1.76374e-08	1.24313e-26	2.77254e-28					0.11341	2.14168e-05	4.23393e-08	4.16004e-25	8.06839e-28
	0.114344	9.91794e-06	1.76374e-08	2.39478e-26	2.77254e-28					0.11434	2.41014e-05	4.23393e-08	3.03537e-25	8.06839e-28
	0.115273	1.10076e-05	1.76374e-08	6.0013e-26	2.77254e-28					0.11527	2.67623e-05	4.23393e-08	1.92017e-25	8.06839e-28
	0.116203	1.20875e-05	1.76374e-08	9.57643e-26	2.77254e-28					0.1162	2.93994e-05	4.23393e-08	8.14438e-26	8.06839e-28
	0.117133	1.31575e-05	2.79211e-08	1.31202e-25	8.42734e-29					0.11713	3.20128e-05	6.68257e-08	2.81831e-26	5.39129e-28
	0.118062	1.57971e-05	4.25976e-08	1.21097e-25	7.45803e-29					0.11806	3.84761e-05	1.02549e-07	5.4495e-26	2.20844e-28
	0.118992	1.84116e-05	4.25976e-08	1.11081e-25	7.45803e-29					0.11899	4.48785e-05	1.02549e-07	8.05637e-26	2.20844e-28
	0.119921	2.1001e-05	4.25976e-08	1.01152e-25	7.45803e-29					0.11992	5.12202e-05	1.02549e-07	1.06389e-25	2.20844e-28
	0.120851	2.35654e-05	4.25976e-08	9.13122e-26	7.45803e-29					0.12085	5.75011e-05	1.02549e-07	1.31972e-25	2.20844e-28
	0.121781	2.61048e-05	4.25976e-08	8.156e-26	7.45803e-29					0.12178	6.37212e-05	1.02549e-07	1.57311e-25	2.20844e-28
	0.12271	2.86191e-05	4.25976e-08	7.1896e-26	7.45803e-29					0.12271	6.98805e-05	1.02549e-07	1.82407e-25	2.20844e-28
	0.12364	3.11084e-05	4.25976e-08	6.232e-26	7.45803e-29					0.12364	7.59791e-05	1.02549e-07	2.0726e-25	2.20844e-28
	0.12457	3.71263e-05	1.00634e-07	4.96062e-26	9.81712e-29					0.12457	9.07502e-05	2.42782e-07	1.80071e-25	1.99834e-28
	0.125499	4.3082e-05	1.00634e-07	3.70174e-26	9.81712e-29					0.1255	0.00010537	2.42782e-07	1.53145e-25	1.99834e-28
	0.126429	4.89755e-05	1.00634e-07	2.45537e-26	9.81712e-29					0.12643	0.000119837	2.42782e-07	1.2648e-25	1.99834e-28
	0.127358	5.48067e-05	1.00634e-07	1.22149e-26	9.81712e-29					0.12736	0.000134153	2.42782e-07	1.00078e-25	1.99834e-28
	0.128288	6.05757e-05	1.00634e-07	1.21056e-30	9.81712e-29					0.12829	0.000148318	2.42782e-07	7.39373e-26	1.99834e-28
	0.129218	6.62825e-05	1.00634e-07	1.20875e-26	9.81712e-29					0.12922	0.00016233	2.42782e-07	4.80586e-26	1.99834e-28
	0.130147	7.19271e-05	1.56019e-07	2.40513e-26	4.22151e-29					0.13015	0.000176191	3.75102e-07	2.24419e-26	1.69482e-28
	0.131077	8.5268e-05	2.31963e-07	2.33334e-26	1.04955e-29					0.13108	0.000208978	5.60195e-07	1.13996e-26	9.24029e-29
	0.132007	9.84585e-05	2.31963e-07	2.2622e-26	1.04955e-29					0.13201	0.000241396	5.60195e-07	4.76458e-28	9.24029e-29
	0.132936	0.000111498	2.31963e-07	2.19169e-26	1.04955e-29					0.13294	0.000273447	5.60195e-07	1.03275e-26	9.24029e-29
	0.133866	0.000124388	2.31963e-07	2.12184e-26	1.04955e-29					0.13387	0.000305129	5.60195e-07	2.10124e-26	9.24029e-29
	0.134795	0.000137127	2.31963e-07	2.05262e-26	1.04955e-29					0.1348	0.000336444	5.60195e-07	3.15782e-26	9.24029e-29
	0.135725	0.000149715	2.31963e-07	1.98405e-26	1.04955e-29					0.13573	0.00036739	5.60195e-07	4.20248e-26	9.24029e-29
	0.136655	0.000162153	3.55831e-07	1.91613e-26	2.76828e-29					0.13665	0.000397969	8.56095e-07	5.23523e-26	2.46961e-29
	0.137584	0.000190956	5.22685e-07	1.57451e-26	2.80305e-29					0.13758	0.000468775	1.26246e-06	4.61354e-26	4.87301e-29
	0.138514	0.000219405	5.22685e-07	1.23683e-26	2.80305e-29					0.13851	0.000538711	1.26246e-06	3.99888e-26	4.87301e-29
	0.139444	0.000247498	5.22685e-07	9.03086e-27	2.80305e-29					0.13944	0.000607778	1.26246e-06	3.39124e-26	4.87301e-29
	0.140373	0.000275236	5.22685e-07	5.73285e-27	2.80305e-29					0.14037	0.000675974	1.26246e-06	2.79063e-26	4.87301e-29
	0.141303	0.00030262	5.22685e-07	2.47422e-27	2.80305e-29					0.1413	0.0007433	1.26246e-06	2.19705e-26	4.87301e-29
	0.142232	0.000329648	5.22685e-07	7.45009e-28	2.80305e-29					0.14223	0.000809757	1.26246e-06	1.61049e-26	4.87301e-29
	0.143162	0.000356321	1.15471e-06	3.92485e-27	3.4107e-30					0.14316	0.000875344	2.78887e-06	1.03095e-26	2.99404e-29
	0.144092	0.000417042	1.15471e-06	4.06099e-27	3.4107e-30					0.14409	0.00102	2.78887e-06	6.94077e-27	2.99404e-29
	0.145021	0.000476944	1.15471e-06	4.19504e-27	3.4107e-30					0.14502	0.00117	2.78887e-06	3.61487e-27	2.99404e-29
	0.145951	0.000536026	1.15471e-06	4.32698e-27	3.4107e-30					0.14595	0.00132	2.78887e-06	3.31842e-28	2.99404e-29
	0.14688	0.00059429	1.15471e-06	4.45683e-27	3.4107e-30					0.14688	0.00146	2.78887e-06	2.90831e-27	2.99404e-29
	0.14781	0.000651734	1.15471e-06	4.58458e-27	3.4107e-30					0.14781	0.0016	2.78887e-06	6.1056e-27	2.99404e-29
	0.14874	0.000708359	1.15471e-06	4.71023e-27	3.4107e-30					0.14874	0.00174	2.78887e-06	9.26002e-27	2.99404e-29
	0.149669	0.000764165	1.74216e-06	4.83378e-27	6.54964e-30					0.14967	0.00188	4.19244e-06	1.23716e-26	7.29952e-30
	0.150599	0.00088931	2.50525e-06	4.00799e-27	7.34575e-30					0.1506	0.00219	6.04939e-06	1.09518e-26	1.2056e-29
	0.151529	0.0010126	2.50525e-06	3.19345e-27	7.34575e-30					0.15153	0.00249	6.04939e-06	9.55092e-27	1.2056e-29
	0.152458	0.00113404	2.50525e-06	2.39015e-27	7.34575e-30					0.15246	0.00279	6.04939e-06	8.16898e-27	1.2056e-29
	0.153388	0.00125363	2.50525e-06	1.59809e-27	7.34575e-30					0.15339	0.00308	6.04939e-06	6.80596e-27	1.2056e-29
	0.154317	0.00137136	2.50525e-06	8.17263e-28	7.34575e-30					0.15432	0.00337	6.04939e-06	5.46187e-27	1.2056e-29
	0.155247	0.00148724	2.50525e-06	4.76784e-29	7.34575e-30					0.15525	0.00366	6.04939e-06	4.1367e-27	1.2056e-29
	0.156177	0.00160127	2.50525e-06	7.10669e-28	7.34575e-30					0.15618	0.00394	6.04939e-06	2.83045e-27	1.2056e-29
	0.157106	0.0018539	5.35077e-06	7.57221e-28	9.91032e-31					0.15711	0.00456	1.29089e-05	1.99159e-27	8.22638e-30
	0.158036	0.0021024	5.35077e-06	8.02964e-28	9.91032e-31					0.15804	0.00517	1.29089e-05	1.16546e-27	8.22638e-30
	0.158966	0.00234678	5.35077e-06	8.47899e-28	9.91032e-31					0.15897	0.00577	1.29089e-05	3.52059e-28	8.22638e-30
	0.159895	0.00258705	5.35077e-06	8.92025e-28	9.91032e-31					0.1599	0.00636	1.29089e-05	4.48625e-28	8.22638e-30
	0.160825	0.0028232	5.35077e-06	9.35343e-28	9.91032e-31					0.16082	0.00694	1.29089e-05	1.23659e-27	8.22638e-30
	0.161754	0.00305523	5.35077e-06	9.77852e-28	9.91032e-31					0.16175	0.00751	1.29089e-05	2.01183e-27	8.22638e-30
	0.162684	0.00328314	7.98744e-06	1.01955e-27	1.67423e-30					0.16268	0.00806	1.91943e-05	2.77436e-27	1.97255e-30
	0.163614	0.00378195	1.12441e-05	8.35395e-28	1.82478e-30					0.16361	0.00929	2.70897e-05	2.41824e-27	3.33935e-30
	0.164543	0.00427177	1.12441e-05	6.54236e-28	1.82478e-30					0.16454	0.01049	2.70897e-05	2.06782e-27	3.33935e-30
	0.165473	0.00475258	1.12441e-05	4.76077e-28	1.82478e-30					0.16547	0.01167	2.70897e-05	1.72311e-27	3.33935e-30
	0.166403	0.00522441	1.12441e-05	3.00916e-28	1.82478e-30					0.1664	0.01282	2.70897e-05	1.38409e-27	3.33935e-30
	0.167332	0.00568724	1.12441e-05	1.28755e-28	1.82478e-30					0.16733	0.01396	2.70897e-05	1.05077e-27	3.33935e-30
	0.168262	0.00614108	1.12441e-05	4.04086e-29	1.82478e-30					0.16826	0.01507	2.70897e-05	7.23154e-28	3.33935e-30
	0.169191	0.00658592	1.12441e-05	2.06574e-28	1.82478e-30					0.16919	0.01616	2.70897e-05	4.01231e-28	3.33935e-30
	0.170121	0.00754157	2.30929e-05	2.02569e-28	1.88385e-31					0.17012	0.0185	5.55524e-05	2.4348e-28	1.81613e-30
	0.171051	0.00847804	2.30929e-05	1.98604e-28	1.88385e-31					0.17105	0.02079	5.55524e-05	8.86452e-29	1.81613e-30
	0.17198	0.00939532	2.30929e-05	1.94678e-28	1.88385e-31					0.17198	0.02303	5.55524e-05	6.32723e-29	1.81613e-30
	0.17291	0.0102934	2.30929e-05	1.90791e-28	1.88385e-31					0.17291	0.02523	5.55524e-05	2.12273e-28	1.81613e-30
	0.17384	0.0111724	2.30929e-05	1.86944e-28	1.88385e-31					0.17384	0.02738	5.55524e-05	3.58358e-28	1.81613e-30
	0.174769	0.0120321	2.30929e-05	1.83136e-28	1.88385e-31					0.17477	0.02948	5.55524e-05	5.01528e-28	1.81613e-30
	0.175699	0.0128727	3.392e-05	1.79367e-28	4.73197e-31					0.1757	0.03154	8.1289e-05	6.41783e-28	6.39234e-31
	0.176628	0.0146408	4.62065e-05	1.41654e-28	4.33414e-31					0.17663	0.03586	0.000110953	5.42007e-28	1.06817e-30
	0.177558	0.0163692	4.62065e-05	1.04692e-28	4.33414e-31					0.17756	0.04008	0.000110953	4.44192e-28	1.06817e-30
	0.178488	0.0180577	4.62065e-05	6.84804e-29	4.33414e-31					0.17849	0.0442	0.000110953	3.48337e-28	1.06817e-30
	0.179417	0.0197065	4.62065e-05	3.30199e-29	4.33414e-31					0.17942	0.04822	0.000110953	2.54442e-28	1.06817e-30
	0.180347	0.0213154	4.62065e-05	1.69014e-30	4.33414e-31					0.18035	0.05215	0.000110953	1.62505e-28	1.06817e-30
	0.181277	0.0228847	4.62065e-05	3.56497e-29	4.33414e-31					0.18128	0.05598	0.000110953	7.25268e-29	1.06817e-30
	0.182206	0.0244141	6.7283e-05	6.88591e-29	1.26506e-31					0.18221	0.05971	0.000160964	1.54933e-29	7.47483e-31
	0.183124	0.0275326	9.02171e-05	6.14896e-29	8.70742e-32					0.18312	0.0673	0.000216235	3.38253e-29	3.02069e-31
	0.184041	0.0305727	9.02171e-05	5.42723e-29	8.70742e-32					0.18404	0.0747	0.000216235	5.17271e-29	3.02069e-31
	0.184959	0.0335343	9.02171e-05	4.72073e-29	8.70742e-32					0.18496	0.08192	0.000216235	6.91988e-29	3.02069e-31
	0.185876	0.0364175	9.02171e-05	4.02944e-29	8.70742e-32					0.18588	0.08893	0.000216235	8.62404e-29	3.02069e-31
	0.186794	0.0392223	9.02171e-05	3.35338e-29	8.70742e-32					0.18679	0.09576	0.000216235	1.02852e-28	3.02069e-31
	0.187711	0.0419487	9.02171e-05	2.69252e-29	8.70742e-32					0.18771	0.10239	0.000216235	1.19034e-28	3.02069e-31
	0.188629	0.0445969	0.000171206	2.04687e-29	9.25448e-32					0.18863	0.10884	0.00040971	1.34787e-28	3.40873e-31
	0.189517	0.0497818	0.000171206	1.42941e-29	9.25448e-32					0.18952	0.12144	0.00040971	1.09393e-28	3.40873e-31
	0.190405	0.0548224	0.000171206	8.26845e-30	9.25448e-32					0.19041	0.13368	0.00040971	8.4601e-29	3.40873e-31
	0.191293	0.0597189	0.000171206	2.3918e-30	9.25448e-32					0.19129	0.14558	0.00040971	6.0409e-29	3.40873e-31
	0.192181	0.0644712	0.000171206	3.33595e-30	9.25448e-32					0.19218	0.15712	0.00040971	3.68174e-29	3.40873e-31
	0.193069	0.0690795	0.000171206	8.91488e-30	9.25448e-32					0.19307	0.16831	0.00040971	1.38259e-29	3.40873e-31
	0.193957	0.0735439	0.000171206	1.4345e-29	9.25448e-32					0.19396	0.17914	0.00040971	8.56588e-30	3.40873e-31
	0.194845	0.0778644	0.000244652	1.96265e-29	2.76621e-32					0.19485	0.18962	0.000583583	3.03581e-29	1.47962e-31
	0.195696	0.086061	0.000315478	1.65514e-29	4.6246e-32					0.1957	0.20949	0.000753596	2.93435e-29	3.84608e-32
	0.196546	0.0940059	0.000315478	1.35531e-29	4.6246e-32					0.19655	0.22874	0.000753596	2.83456e-29	3.84608e-32
	0.197397	0.101699	0.000315478	1.06314e-29	4.6246e-32					0.1974	0.24738	0.000753596	2.73644e-29	3.84608e-32
	0.198248	0.109142	0.000315478	7.7864e-30	4.6246e-32					0.19825	0.2654	0.000753596	2.63999e-29	3.84608e-32
	0.199098	0.116333	0.000315478	5.01801e-30	4.6246e-32					0.1991	0.28281	0.000753596	2.54521e-29	3.84608e-32
	0.199949	0.123273	0.000315478	2.32618e-30	4.6246e-32					0.19995	0.2996	0.000753596	2.45211e-29	3.84608e-32
	0.200799	0.129962	0.000315478	2.89145e-31	4.6246e-32					0.2008	0.31579	0.000753596	2.36067e-29	3.84608e-32
	0.20161	0.142448	0.000569044	9.54824e-31	1.59391e-32					0.20161	0.34594	0.00136	1.82146e-29	9.93247e-32
	0.20242	0.15451	0.000569044	1.6007e-30	1.59391e-32					0.20242	0.37506	0.00136	1.29728e-29	9.93247e-32
	0.203231	0.166149	0.000569044	2.2268e-30	1.59391e-32					0.20323	0.40315	0.00136	7.88133e-30	9.93247e-32
	0.204041	0.177364	0.000569044	2.83313e-30	1.59391e-32					0.20404	0.43021	0.00136	2.94e-30	9.93247e-32
	0.204852	0.188156	0.000569044	3.41971e-30	1.59391e-32					0.20485	0.45624	0.00136	1.85129e-30	9.93247e-32
	0.205662	0.198526	0.000569044	3.98656e-30	1.59391e-32					0.20566	0.48124	0.00136	6.49269e-30	9.93247e-32
	0.206473	0.208474	0.00100111	4.53371e-30	1.80013e-32					0.20647	0.50521	0.00238	1.09843e-29	2.51216e-32
	0.207243	0.226753	0.00100111	3.675e-30	1.80013e-32					0.20724	0.54916	0.00238	9.67116e-30	2.51216e-32
	0.208014	0.24434	0.00100111	2.84165e-30	1.80013e-32					0.20801	0.59143	0.00238	8.39497e-30	2.51216e-32
	0.208785	0.261236	0.00100111	2.03363e-30	1.80013e-32					0.20879	0.63202	0.00238	7.15572e-30	2.51216e-32
	0.209556	0.277442	0.00100111	1.25091e-30	1.80013e-32					0.20956	0.67094	0.00238	5.95339e-30	2.51216e-32
	0.210327	0.292959	0.00100111	4.93474e-31	1.80013e-32					0.21033	0.70819	0.00238	4.78794e-30	2.51216e-32
	0.211098	0.307788	0.00100111	2.38716e-31	1.80013e-32					0.2111	0.74376	0.00238	3.65931e-30	2.51216e-32
	0.211869	0.321929	0.00142382	9.45691e-31	7.63775e-33					0.21187	0.77767	0.00337	2.56748e-30	3.51402e-32
	0.212602	0.347128	0.00169182	9.45319e-31	2.17715e-33					0.2126	0.83793	0.004	1.66785e-30	2.48635e-32
	0.213335	0.371249	0.00169182	9.44397e-31	2.17715e-33					0.21333	0.89559	0.004	7.98551e-31	2.48635e-32
	0.214068	0.394294	0.00169182	9.42929e-31	2.17715e-33					0.21407	0.95064	0.004	4.04453e-32	2.48635e-32
	0.214801	0.416264	0.00169182	9.40915e-31	2.17715e-33					0.2148	1.0031	0.004	8.49185e-31	2.48635e-32
	0.215535	0.437162	0.00169182	9.38357e-31	2.17715e-33					0.21553	1.05297	0.004	1.62771e-30	2.48635e-32
	0.216268	0.456989	0.00169182	9.35257e-31	2.17715e-33					0.21627	1.10026	0.004	2.37608e-30	2.48635e-32
	0.217001	0.475749	0.00169182	9.31617e-31	2.17715e-33					0.217	1.14496	0.004	3.09433e-30	2.48635e-32
	0.217698	0.50798	0.00272533	7.18798e-31	6.47959e-33					0.2177	1.22154	0.00642	2.55759e-30	1.51779e-32
	0.218396	0.538622	0.00272533	5.13555e-31	6.47959e-33					0.2184	1.2943	0.00642	2.03954e-30	1.51779e-32
	0.219093	0.567677	0.00272533	3.15878e-31	6.47959e-33					0.21909	1.36325	0.00642	1.54016e-30	1.51779e-32
	0.21979	0.595149	0.00272533	1.25752e-31	6.47959e-33					0.21979	1.4284	0.00642	1.0594e-30	1.51779e-32
	0.220488	0.621043	0.00272533	5.68348e-32	6.47959e-33					0.22049	1.48975	0.00642	5.97245e-31	1.51779e-32
	0.221185	0.645362	0.00272533	2.31898e-31	6.47959e-33					0.22118	1.54732	0.00642	1.53654e-31	1.51779e-32
	0.221882	0.66811	0.00387052	3.99452e-31	1.67116e-33					0.22188	1.60111	0.00909	2.71411e-31	9.09914e-33
	0.222617	0.715259	0.00455924	3.69619e-31	8.08165e-34					0.22262	1.71256	0.01071	3.46612e-31	4.2565e-33
	0.223352	0.759418	0.00455924	3.4078e-31	8.08165e-34					0.22335	1.81685	0.01071	4.17885e-31	4.2565e-33
	0.224087	0.800595	0.00455924	3.12933e-31	8.08165e-34					0.22409	1.91402	0.01071	4.85236e-31	4.2565e-33
	0.224822	0.838798	0.00455924	2.86079e-31	8.08165e-34					0.22482	2.00407	0.01071	5.48678e-31	4.2565e-33
	0.225557	0.874038	0.00455924	2.60214e-31	8.08165e-34					0.22556	2.08704	0.01071	6.08221e-31	4.2565e-33
	0.226292	0.906327	0.00455924	2.35339e-31	8.08165e-34					0.22629	2.16296	0.01071	6.63878e-31	4.2565e-33
	0.227026	0.935675	0.00650828	2.1145e-31	2.10401e-33					0.22703	2.23185	0.01525	7.15664e-31	5.16523e-33
	0.22779	0.991825	0.00709344	1.61973e-31	1.92398e-33					0.22779	2.36407	0.01663	5.73032e-31	5.2889e-33
	0.228553	1.04295	0.00709344	1.15126e-31	1.92398e-33					0.22855	2.48432	0.01663	4.37834e-31	5.2889e-33
	0.229316	1.08907	0.00709344	7.09024e-32	1.92398e-33					0.22932	2.59264	0.01663	3.10053e-31	5.2889e-33
	0.23008	1.1302	0.00709344	2.92963e-32	1.92398e-33					0.23008	2.68908	0.01663	1.89671e-31	5.2889e-33
	0.230843	1.16638	0.00709344	9.70071e-33	1.92398e-33					0.23084	2.7737	0.01663	7.66649e-32	5.2889e-33
	0.231606	1.19761	0.00709344	4.60976e-32	1.92398e-33					0.23161	2.84656	0.01663	2.89896e-32	5.2889e-33
	0.23237	1.22394	0.0103291	7.99047e-32	3.72695e-34					0.23237	2.90775	0.02423	1.27321e-31	8.96381e-34
	0.233147	1.2781	0.0107956	6.93103e-32	3.82578e-34					0.23315	3.03513	0.02533	1.15321e-31	3.53769e-34
	0.233925	1.32435	0.0107956	5.93185e-32	3.82578e-34					0.23392	3.14368	0.02533	1.03895e-31	3.53769e-34
	0.234702	1.36272	0.0107956	4.99283e-32	3.82578e-34					0.2347	3.23348	0.02533	9.30434e-32	3.53769e-34
	0.23548	1.39324	0.0107956	4.11385e-32	3.82578e-34					0.23548	3.30461	0.02533	8.27654e-32	3.53769e-34
	0.236257	1.41596	0.0107956	3.29478e-32	3.82578e-34					0.23626	3.35719	0.02533	7.30602e-32	3.53769e-34
	0.237035	1.43093	0.0107956	2.53544e-32	3.82578e-34					0.23703	3.39135	0.02533	6.39268e-32	3.53769e-34
	0.237812	1.43822	0.0163983	1.83563e-32	6.00687e-34					0.23781	3.40723	0.03858	5.53642e-32	1.00682e-33
	0.238421	1.46957	0.0172124	1.2498e-32	5.21878e-34					0.23842	3.48131	0.04054	4.32542e-32	9.53544e-34
	0.239029	1.4932	0.0172124	7.07815e-33	5.21878e-34					0.23903	3.53703	0.04054	3.19922e-32	9.53544e-34
	0.239638	1.50914	0.0172124	2.09608e-33	5.21878e-34					0.23964	3.57444	0.04054	2.1577e-32	9.53544e-34
	0.240246	1.51742	0.0172124	2.44891e-33	5.21878e-34					0.24025	3.59359	0.04054	1.20074e-32	9.53544e-34
	0.240855	1.51806	0.0172124	6.55771e-33	5.21878e-34					0.24085	3.59455	0.04054	3.28187e-33	9.53544e-34
	0.241463	1.5111	0.0172124	1.02314e-32	5.21878e-34					0.24146	3.57743	0.04054	4.60161e-33	9.53544e-34
	0.242072	1.49658	0.0223534	1.34713e-32	2.57539e-34					0.24207	3.54232	0.053	1.16453e-32	1.41269e-34
	0.242476	1.49073	0.0225791	1.13601e-32	3.15859e-34					0.24248	3.52911	0.05355	1.08228e-32	6.397e-35
	0.242879	1.48024	0.0225791	9.38171e-33	3.15859e-34					0.24288	3.50482	0.05355	1.003e-32	6.397e-35
	0.243283	1.46511	0.0225791	7.53591e-33	3.15859e-34					0.24328	3.46944	0.05355	9.26692e-33	6.397e-35
	0.243687	1.44536	0.0225791	5.82268e-33	3.15859e-34					0.24369	3.423	0.05355	8.53359e-33	6.397e-35
	0.24409	1.42099	0.0225791	4.24193e-33	3.15859e-34					0.24409	3.36553	0.05355	7.83001e-33	6.397e-35
	0.244494	1.39201	0.0225791	2.79358e-33	3.15859e-34					0.24449	3.29703	0.05355	7.15619e-33	6.397e-35
	0.244897	1.35844	0.0222233	1.47749e-33	1.1612e-34					0.2449	3.21755	0.0528	6.51214e-33	2.66065e-34
	0.245165	1.33007	0.0223787	1.19101e-33	9.74555e-35					0.24516	3.15062	0.05315	5.66853e-33	2.48457e-34
	0.245432	1.29955	0.0223787	9.23462e-34	9.74555e-35					0.24543	3.07854	0.05315	4.87354e-33	2.48457e-34
	0.245699	1.26687	0.0223787	6.74847e-34	9.74555e-35					0.2457	3.00131	0.05315	4.12716e-33	2.48457e-34
	0.245966	1.23204	0.0223787	4.45162e-34	9.74555e-35					0.24597	2.91895	0.05315	3.42939e-33	2.48457e-34
	0.246233	1.19506	0.0223787	2.34406e-34	9.74555e-35					0.24623	2.83144	0.05315	2.78022e-33	2.48457e-34
	0.2465	1.15593	0.0223787	4.25768e-35	9.74555e-35					0.2465	2.7388	0.05315	2.17966e-33	2.48457e-34
	0.246768	1.11465	0.0223787	1.30328e-34	9.74555e-35					0.24677	2.64102	0.05315	1.62768e-33	2.48457e-34
	0.246942	1.07992	0.0229316	1.34034e-34	8.68318e-36					0.24694	2.55885	0.05452	1.529e-33	2.74929e-35
	0.247117	1.04407	0.0229316	1.36923e-34	8.68318e-36					0.24712	2.47403	0.05452	1.43295e-33	2.74929e-35
	0.247292	1.00713	0.0229316	1.38996e-34	8.68318e-36					0.24729	2.38658	0.05452	1.33954e-33	2.74929e-35
	0.247467	0.969082	0.0229316	1.40252e-34	8.68318e-36					0.24747	2.29649	0.05452	1.24875e-33	2.74929e-35
	0.247642	0.929934	0.0229316	1.40691e-34	8.68318e-36					0.24764	2.20378	0.05452	1.16061e-33	2.74929e-35
	0.247816	0.889688	0.0229316	1.40315e-34	8.68318e-36					0.24782	2.10844	0.05452	1.07509e-33	2.74929e-35
	0.247991	0.848346	0.0229316	1.39125e-34	8.68318e-36					0.24799	2.01048	0.05452	9.92217e-34	2.74929e-35
	0.248105	0.81601	0.0237372	1.32942e-34	2.214e-37					0.2481	1.93394	0.0565	9.45505e-34	3.84091e-36
	0.248218	0.783116	0.0237039	1.2675e-34	1.92908e-37					0.24822	1.85606	0.05642	8.9898e-34	3.73066e-36
	0.248332	0.749665	0.0236711	1.20551e-34	1.85407e-37					0.24833	1.77685	0.05634	8.52643e-34	3.63442e-36
	0.248445	0.715659	0.0236388	1.14343e-34	2.01258e-37					0.24845	1.69631	0.05626	8.06496e-34	3.55331e-36
	0.248559	0.6811	0.023607	1.08128e-34	2.35799e-37					0.24856	1.61445	0.05619	7.60542e-34	3.4884e-36
	0.248672	0.64599	0.0235757	1.01907e-34	2.82249e-37					0.24867	1.53128	0.05611	7.14783e-34	3.4406e-36
	0.248786	0.610334	0.0235449	9.56779e-35	3.357e-37					0.24879	1.44679	0.05604	6.69222e-34	3.41063e-36
	0.248881	0.571885	0.0237355	8.90231e-35	4.33179e-37					0.24888	1.35571	0.05655	6.232e-34	6.01511e-37
	0.248975	0.532949	0.023706	8.23843e-35	4.35393e-37					0.24898	1.26347	0.05648	5.77213e-34	5.83976e-37
	0.24907	0.49353	0.023677	7.57619e-35	4.37622e-37					0.24907	1.17006	0.05641	5.31263e-34	5.70238e-37
	0.249164	0.45363	0.0236486	6.91564e-35	4.39866e-37					0.24916	1.07551	0.05635	4.85353e-34	5.60576e-37
	0.249259	0.413255	0.0236206	6.25684e-35	4.42124e-37					0.24926	0.97982	0.05628	4.39487e-34	5.55203e-37
	0.249354	0.37241	0.0235932	5.59989e-35	4.44396e-37					0.24935	0.88301	0.05621	3.93674e-34	5.54244e-37
	0.249448	0.331107	0.0235663	4.94493e-35	4.46682e-37					0.24945	0.7851	0.05615	3.47922e-34	5.57721e-37
	0.249527	0.285054	0.021986	4.23739e-35	3.16909e-37					0.24953	0.67593	0.05241	2.98209e-34	1.08925e-37
	0.249606	0.238586	0.0219746	3.53022e-35	3.16447e-37					0.24961	0.56576	0.05238	2.48499e-34	1.14217e-37
	0.249685	0.191701	0.0219634	2.82343e-35	3.15985e-37					0.24968	0.4546	0.05235	1.98793e-34	1.19787e-37
	0.249763	0.1444	0.0219522	2.11701e-35	3.15522e-37					0.24976	0.34244	0.05233	1.49089e-34	1.25597e-37
	0.249842	0.096683	0.0219412	1.41096e-35	3.1506e-37					0.24984	0.22929	0.0523	9.93896e-35	1.31615e-37
	0.249921	0.0485496	0.0219302	7.05294e-36	3.14598e-37					0.24992	0.11514	0.05227	4.96931e-35	1.37815e-37
	0.25	4.24394e-15	0.0219193	6.13736e-49	3.14136e-37					0.25	1.00656e-14	0.05225	4.32522e-48	1.44172e-37

## Sheet: Figure S9
Wavelength / [nm]	T / [%]
	initial transmission (w/o bubble formation)	after bubble formation
349.99	100	55.8313
350.46	100	55.9179
350.94	100	56.0018
351.41	100	56.0823
351.88	100	56.1574
352.35	100	56.2259
352.82	100	56.2872
353.3	100	56.34
353.77	100	56.3855
354.24	100	56.423
354.71	100	56.4528
355.18	100	56.4754
355.65	100	56.4915
356.13	100	56.5013
356.6	100	56.5069
357.07	100	56.5085
357.54	100	56.5072
358.01	100	56.5038
358.48	100	56.4993
358.96	100	56.4939
359.43	100	56.4893
359.9	100	56.4857
360.37	100	56.4834
360.84	100	56.4828
361.31	100	56.4841
361.79	100	56.4865
362.26	100	56.4913
362.73	100	56.4975
363.2	100	56.5049
363.67	100	56.5129
364.14	100	56.521
364.61	100	56.5288
365.08	100	56.5355
365.55	100	56.5406
366.03	100	56.5429
366.5	100	56.5431
366.97	100	56.54
367.44	100	56.5332
367.91	100	56.5224
368.38	100	56.5073
368.85	100	56.4879
369.32	100	56.4641
369.79	100	56.436
370.26	100	56.4038
370.73	100	56.3678
371.21	100	56.3279
371.68	100	56.2858
372.15	100	56.2413
372.62	100	56.1951
373.09	100	56.148
373.56	100	56.1004
374.03	100	56.0533
374.5	100	56.0071
374.97	100	55.9626
375.44	100	55.9203
375.91	100	55.8809
376.38	100	55.8446
376.85	100	55.8119
377.32	100	55.7831
377.79	100	55.7584
378.26	100	55.7378
378.73	100	55.7213
379.2	100	55.7089
379.67	100	55.7002
380.14	100	55.695
380.61	100	55.693
381.08	100	55.6938
381.55	100	55.6968
382.02	100	55.7016
382.49	100	55.7077
382.96	100	55.7146
383.43	100	55.7218
383.9	100	55.7287
384.37	100	55.735
384.84	100	55.7403
385.31	100	55.7442
385.78	100	55.7466
386.25	100	55.7472
386.72	100	55.746
387.19	100	55.7428
387.66	100	55.7379
388.13	100	55.7312
388.6	100	55.7231
389.07	100	55.7138
389.54	100	55.7035
390.01	100	55.6927
390.48	100	55.6818
390.95	100	55.6711
391.42	100	55.661
391.89	100	55.652
392.35	100	55.6451
392.82	100	55.6393
393.29	100	55.6356
393.76	100	55.6342
394.23	100	55.6353
394.7	100	55.6391
395.17	100	55.6455
395.64	100	55.6546
396.11	100	55.6662
396.58	100	55.6802
397.05	100	55.6963
397.51	100	55.7147
397.98	100	55.7341
398.45	100	55.7544
398.92	100	55.7753
399.39	100	55.7964
399.86	100	55.817
400.33	100	55.8368
400.8	100	55.8552
401.26	100	55.8724
401.73	100	55.8869
402.2	100	55.8987
402.67	100	55.9077
403.14	100	55.9136
403.61	100	55.9161
404.08	100	55.9152
404.54	100	55.9115
405.01	100	55.9039
405.48	100	55.893
405.95	100	55.879
406.42	100	55.8623
406.89	100	55.843
407.35	100	55.8223
407.82	100	55.7994
408.29	100	55.7752
408.76	100	55.7503
409.23	100	55.7251
409.7	100	55.7001
410.16	100	55.6763
410.63	100	55.6531
411.1	100	55.6312
411.57	100	55.6112
412.04	100	55.5932
412.5	100	55.5782
412.97	100	55.565
413.44	100	55.5542
413.91	100	55.546
414.37	100	55.5409
414.84	100	55.5374
415.31	100	55.5361
415.78	100	55.5366
416.25	100	55.5386
416.71	100	55.5424
417.18	100	55.5463
417.65	100	55.5506
418.12	100	55.5549
418.58	100	55.5592
419.05	100	55.562
419.52	100	55.5635
419.99	100	55.5634
420.45	100	55.5618
420.92	100	55.5573
421.39	100	55.5504
421.85	100	55.5414
422.32	100	55.5291
422.79	100	55.514
423.26	100	55.4962
423.72	100	55.4763
424.19	100	55.4534
424.66	100	55.4283
425.12	100	55.4018
425.59	100	55.3731
426.06	100	55.343
426.53	100	55.312
426.99	100	55.2811
427.46	100	55.2494
427.93	100	55.2179
428.39	100	55.1875
428.86	100	55.1574
429.33	100	55.1284
429.79	100	55.1015
430.26	100	55.0755
430.73	100	55.0513
431.19	100	55.0295
431.66	100	55.0089
432.13	100	54.99
432.59	100	54.9733
433.06	100	54.9576
433.53	100	54.9431
433.99	100	54.9302
434.46	100	54.9175
434.92	100	54.9057
435.39	100	54.8933
435.86	100	54.8807
436.32	100	54.8681
436.79	100	54.8539
437.26	100	54.8385
437.72	100	54.8223
438.19	100	54.8037
438.65	100	54.784
439.12	100	54.7617
439.59	100	54.7375
440.05	100	54.7121
440.52	100	54.6843
440.98	100	54.6556
441.45	100	54.6251
441.92	100	54.5936
442.38	100	54.5622
442.85	100	54.5302
443.31	100	54.4992
443.78	100	54.4685
444.25	100	54.4394
444.71	100	54.4129
445.18	100	54.3884
445.64	100	54.3676
446.11	100	54.3498
446.57	100	54.3366
447.04	100	54.3272
447.5	100	54.3232
447.97	100	54.3235
448.44	100	54.3289
448.9	100	54.34
449.37	100	54.3556
449.83	100	54.3766
450.3	100	54.4016
450.76	100	54.4314
451.23	100	54.4644
451.69	100	54.5012
452.16	100	54.5399
452.62	100	54.581
453.09	100	54.6226
453.55	100	54.6651
454.02	100	54.7063
454.48	100	54.7467
454.95	100	54.7843
455.41	100	54.8192
455.88	100	54.8497
456.34	100	54.8761
456.81	100	54.8967
457.27	100	54.9119
457.74	100	54.9201
458.2	100	54.9222
458.67	100	54.9167
459.13	100	54.9046
459.6	100	54.8848
460.06	100	54.8584
460.53	100	54.8245
460.99	100	54.7847
461.46	100	54.7382
461.92	100	54.6868
462.38	100	54.6304
462.85	100	54.5693
463.31	100	54.5053
463.78	100	54.4383
464.24	100	54.3701
464.71	100	54.3005
465.17	100	54.2316
465.64	100	54.1631
466.1	100	54.0969
466.56	100	54.0333
467.03	100	53.9723
467.49	100	53.9159
467.96	100	53.8634
468.42	100	53.8164
468.88	100	53.7747
469.35	100	53.7381
469.81	100	53.7077
470.28	100	53.6826
470.74	100	53.6639
471.2	100	53.6507
471.67	100	53.6424
472.13	100	53.6397
472.6	100	53.6412
473.06	100	53.6475
473.52	100	53.6577
473.99	100	53.6707
474.45	100	53.687
474.92	100	53.7052
475.38	100	53.7258
475.84	100	53.7479
476.31	100	53.7704
476.77	100	53.7942
477.23	100	53.8184
477.7	100	53.8422
478.16	100	53.8667
478.62	100	53.8913
479.09	100	53.9154
479.55	100	53.9403
480.01	100	53.9656
480.48	100	53.991
480.94	100	54.018
481.4	100	54.0464
481.87	100	54.0761
482.33	100	54.1087
482.79	100	54.144
483.26	100	54.1821
483.72	100	54.2244
484.18	100	54.271
484.64	100	54.3221
485.11	100	54.3775
485.57	100	54.4386
486.03	100	54.505
486.5	100	54.5763
486.96	100	54.6534
487.42	100	54.7358
487.89	100	54.8226
488.35	100	54.9146
488.81	100	55.0107
489.27	100	55.1103
489.74	100	55.2121
490.2	100	55.3165
490.66	100	55.422
491.12	100	55.5278
491.59	100	55.632
492.05	100	55.735
492.51	100	55.8349
492.97	100	55.9307
493.44	100	56.0207
493.9	100	56.1051
494.36	100	56.1822
494.82	100	56.251
495.29	100	56.3102
495.75	100	56.3601
496.21	100	56.3996
496.67	100	56.428
497.13	100	56.4449
497.6	100	56.4497
498.06	100	56.4432
498.52	100	56.425
498.98	100	56.3952
499.45	100	56.3537
499.91	100	56.302
500.37	100	56.2402
500.83	100	56.1691
501.29	100	56.0895
501.75	100	56.0024
502.22	100	55.9082
502.68	100	55.8092
503.14	100	55.7059
503.6	100	55.5996
504.06	100	55.4915
504.53	100	55.382
504.99	100	55.2737
505.45	100	55.1669
505.91	100	55.0628
506.37	100	54.9624
506.83	100	54.8666
507.29	100	54.7761
507.76	100	54.6911
508.22	100	54.6134
508.68	100	54.5427
509.14	100	54.4795
509.6	100	54.424
510.06	100	54.3762
510.52	100	54.3361
510.99	100	54.303
511.45	100	54.2778
511.91	100	54.2596
512.37	100	54.2479
512.83	100	54.2422
513.29	100	54.242
513.75	100	54.2465
514.21	100	54.2551
514.67	100	54.2672
515.14	100	54.2813
515.6	100	54.298
516.06	100	54.3159
516.52	100	54.3344
516.98	100	54.3528
517.44	100	54.3704
517.9	100	54.3869
518.36	100	54.4015
518.82	100	54.4139
519.28	100	54.4236
519.74	100	54.4305
520.2	100	54.4341
520.66	100	54.4344
521.13	100	54.4306
521.59	100	54.424
522.05	100	54.4138
522.51	100	54.4002
522.97	100	54.3834
523.43	100	54.3635
523.89	100	54.3407
524.35	100	54.3154
524.81	100	54.2878
525.27	100	54.2583
525.73	100	54.2272
526.19	100	54.1949
526.65	100	54.1619
527.11	100	54.1284
527.57	100	54.095
528.03	100	54.062
528.49	100	54.0299
528.95	100	53.999
529.41	100	53.9697
529.87	100	53.9425
530.33	100	53.9178
530.79	100	53.8958
531.25	100	53.877
531.71	100	53.8616
532.17	100	53.8501
532.63	100	53.8427
533.09	100	53.8398
533.55	100	53.8415
534.01	100	53.8481
534.47	100	53.86
534.93	100	53.8772
535.39	100	53.8999
535.85	100	53.9282
536.31	100	53.9624
536.77	100	54.0023
537.23	100	54.0481
537.69	100	54.0997
538.14	100	54.1576
538.6	100	54.2205
539.06	100	54.2888
539.52	100	54.3624
539.98	100	54.4408
540.44	100	54.5238
540.9	100	54.6109
541.36	100	54.7017
541.82	100	54.7956
542.28	100	54.8921
542.74	100	54.9906
543.2	100	55.0903
543.66	100	55.1906
544.11	100	55.2913
544.57	100	55.3905
545.03	100	55.4879
545.49	100	55.5828
545.95	100	55.6743
546.41	100	55.7617
546.87	100	55.8441
547.33	100	55.9209
547.79	100	55.9913
548.24	100	56.0552
548.7	100	56.1109
549.16	100	56.1583
549.62	100	56.1972
550.08	100	56.2269
550.54	100	56.2474
551	100	56.2583
551.46	100	56.2596
551.91	100	56.2518
552.37	100	56.2339
552.83	100	56.2067
553.29	100	56.1704
553.75	100	56.1254
554.21	100	56.0723
554.66	100	56.0122
555.12	100	55.9445
555.58	100	55.8705
556.04	100	55.791
556.5	100	55.7068
556.96	100	55.6187
557.41	100	55.5282
557.87	100	55.435
558.33	100	55.3406
558.79	100	55.2457
559.25	100	55.1514
559.7	100	55.0588
560.16	100	54.9677
560.62	100	54.8794
561.08	100	54.7944
561.54	100	54.7133
561.99	100	54.6373
562.45	100	54.5656
562.91	100	54.4991
563.37	100	54.438
563.82	100	54.3832
564.28	100	54.3336
564.74	100	54.2896
565.2	100	54.2513
565.66	100	54.2186
566.11	100	54.1918
566.57	100	54.1695
567.03	100	54.1519
567.49	100	54.1387
567.94	100	54.1301
568.4	100	54.1245
568.86	100	54.122
569.32	100	54.1222
569.77	100	54.1252
570.23	100	54.1294
570.69	100	54.135
571.14	100	54.142
571.6	100	54.149
572.06	100	54.1562
572.52	100	54.1632
572.97	100	54.1703
573.43	100	54.1761
573.89	100	54.1809
574.34	100	54.1852
574.8	100	54.1875
575.26	100	54.1885
575.72	100	54.1879
576.17	100	54.1864
576.63	100	54.1828
577.09	100	54.1777
577.54	100	54.1716
578	100	54.1635
578.46	100	54.154
578.91	100	54.1438
579.37	100	54.1319
579.83	100	54.1188
580.28	100	54.1054
580.74	100	54.0906
581.2	100	54.075
581.65	100	54.0594
582.11	100	54.0426
582.57	100	54.0256
583.02	100	54.0088
583.48	100	53.9913
583.94	100	53.9737
584.39	100	53.9568
584.85	100	53.9396
585.3	100	53.9232
585.76	100	53.9068
586.22	100	53.8909
586.67	100	53.8763
587.13	100	53.862
587.59	100	53.8488
588.04	100	53.8372
588.5	100	53.8265
588.95	100	53.8178
589.41	100	53.8102
589.87	100	53.8044
590.32	100	53.8012
590.78	100	53.7996
591.23	100	53.8009
591.69	100	53.804
592.15	100	53.8096
592.6	100	53.8185
593.06	100	53.8295
593.51	100	53.8439
593.97	100	53.8605
594.42	100	53.8805
594.88	100	53.9027
595.34	100	53.9275
595.79	100	53.9554
596.25	100	53.9851
596.7	100	54.0174
597.16	100	54.0511
597.61	100	54.087
598.07	100	54.1236
598.52	100	54.1617
598.98	100	54.1997
599.43	100	54.2385
599.89	100	54.2762
600.35	100	54.3133
600.8	100	54.3496
601.26	100	54.3837
601.71	100	54.4163
602.17	100	54.4456
602.62	100	54.4726
603.08	100	54.4956
603.53	100	54.5154
603.99	100	54.5306
604.44	100	54.5421
604.9	100	54.5484
605.35	100	54.5506
605.81	100	54.5475
606.26	100	54.5401
606.72	100	54.5273
607.17	100	54.5104
607.63	100	54.4883
608.08	100	54.4624
608.54	100	54.4317
608.99	100	54.3979
609.45	100	54.3599
609.9	100	54.3195
610.36	100	54.2759
610.81	100	54.2306
611.26	100	54.1836
611.72	100	54.1347
612.17	100	54.0856
612.63	100	54.0356
613.08	100	53.9864
613.54	100	53.9371
613.99	100	53.8894
614.45	100	53.8425
614.9	100	53.7979
615.35	100	53.7552
615.81	100	53.7142
616.26	100	53.6761
616.72	100	53.6401
617.17	100	53.6073
617.63	100	53.5766
618.08	100	53.5492
618.53	100	53.5245
618.99	100	53.5018
619.44	100	53.4821
619.9	100	53.4642
620.35	100	53.4491
620.8	100	53.436
621.26	100	53.4241
621.71	100	53.4144
622.17	100	53.4056
622.62	100	53.3987
623.07	100	53.3928
623.53	100	53.3874
623.98	100	53.3834
624.43	100	53.3803
624.89	100	53.3773
625.34	100	53.3757
625.8	100	53.3743
626.25	100	53.3742
626.7	100	53.3751
627.16	100	53.3765
627.61	100	53.3796
628.06	100	53.3841
628.52	100	53.3895
628.97	100	53.3973
629.42	100	53.4069
629.88	100	53.418
630.33	100	53.432
630.78	100	53.4484
631.24	100	53.4668
631.69	100	53.4884
632.14	100	53.5127
632.6	100	53.5391
633.05	100	53.5688
633.5	100	53.601
633.96	100	53.6352
634.41	100	53.6722
634.86	100	53.7112
635.32	100	53.7514
635.77	100	53.7935
636.22	100	53.8366
636.67	100	53.8802
637.13	100	53.9233
637.58	100	53.9666
638.03	100	54.0089
638.49	100	54.0492
638.94	100	54.088
639.39	100	54.1243
639.84	100	54.1576
640.3	100	54.1868
640.75	100	54.2126
641.2	100	54.2342
641.66	100	54.2504
642.11	100	54.2623
642.56	100	54.2691
643.01	100	54.2705
643.47	100	54.266
643.92	100	54.2568
644.37	100	54.2423
644.82	100	54.2228
645.28	100	54.1978
645.73	100	54.169
646.18	100	54.136
646.63	100	54.0994
647.08	100	54.0597
647.54	100	54.0167
647.99	100	53.9724
648.44	100	53.9266
648.89	100	53.8801
649.35	100	53.8328
649.8	100	53.7866
650.25	100	53.7414
650.7	100	53.6978
651.15	100	53.6564
651.61	100	53.6171
652.06	100	53.5814
652.51	100	53.5492
652.96	100	53.5206
653.41	100	53.496
653.86	100	53.4754
654.32	100	53.4584
654.77	100	53.4461
655.22	100	53.4378
655.67	100	53.4334
656.12	100	53.4325
656.58	100	53.4345
657.03	100	53.44
657.48	100	53.4481
657.93	100	53.4584
658.38	100	53.4704
658.83	100	53.4836
659.28	100	53.4975
659.74	100	53.5111
660.19	100	53.5251
660.64	100	53.5385
661.09	100	53.5508
661.54	100	53.5617
661.99	100	53.5709
662.44	100	53.578
662.9	100	53.5823
663.35	100	53.5849
663.8	100	53.585
664.25	100	53.5826
664.7	100	53.5778
665.15	100	53.5707
665.6	100	53.5615
666.05	100	53.5503
666.5	100	53.5376
666.95	100	53.5235
667.41	100	53.5078
667.86	100	53.4922
668.31	100	53.4763
668.76	100	53.4607
669.21	100	53.4456
669.66	100	53.4315
670.11	100	53.4188
670.56	100	53.4078
671.01	100	53.3989
671.46	100	53.3922
671.91	100	53.3879
672.36	100	53.3864
672.81	100	53.3876
673.27	100	53.3911
673.72	100	53.3979
674.17	100	53.4075
674.62	100	53.4197
675.07	100	53.4344
675.52	100	53.4512
675.97	100	53.47
676.42	100	53.4903
676.87	100	53.512
677.32	100	53.5344
677.77	100	53.5574
678.22	100	53.5804
678.67	100	53.603
679.12	100	53.6249
679.57	100	53.6455
680.02	100	53.6647
680.47	100	53.6819
680.92	100	53.697
681.37	100	53.7095
681.82	100	53.7194
682.27	100	53.7264
682.72	100	53.7304
683.17	100	53.7313
683.62	100	53.7291
684.07	100	53.7238
684.52	100	53.7155
684.97	100	53.7045
685.42	100	53.6907
685.87	100	53.6745
686.32	100	53.6561
686.77	100	53.6358
687.22	100	53.6139
687.67	100	53.5908
688.12	100	53.5667
688.57	100	53.5421
689.02	100	53.5173
689.47	100	53.4925
689.92	100	53.4682
690.37	100	53.4446
690.81	100	53.4226
691.26	100	53.4013
691.71	100	53.3815
692.16	100	53.3632
692.61	100	53.3468
693.06	100	53.3323
693.51	100	53.3197
693.96	100	53.3091
694.41	100	53.3005
694.86	100	53.2938
695.31	100	53.289
695.76	100	53.2859
696.21	100	53.2844
696.65	100	53.285
697.1	100	53.2863
697.55	100	53.2888
698	100	53.2922
698.45	100	53.2963
698.9	100	53.301
699.35	100	53.3061
699.8	100	53.3114
700.25	100	53.3167
700.69	100	53.3225
701.14	100	53.3275
701.59	100	53.3321
702.04	100	53.3362
702.49	100	53.3398
702.94	100	53.3428
703.39	100	53.3451
703.84	100	53.3468
704.28	100	53.3483
704.73	100	53.3486
705.18	100	53.3482
705.63	100	53.3471
706.08	100	53.3455
706.53	100	53.3432
706.97	100	53.341
707.42	100	53.3377
707.87	100	53.3339
708.32	100	53.3297
708.77	100	53.325
709.22	100	53.3199
709.66	100	53.3149
710.11	100	53.309
710.56	100	53.3025
711.01	100	53.2956
711.46	100	53.2882
711.91	100	53.2801
712.35	100	53.272
712.8	100	53.2627
713.25	100	53.2526
713.7	100	53.2416
714.15	100	53.2298
714.59	100	53.2176
715.04	100	53.2038
715.49	100	53.189
715.94	100	53.1731
716.38	100	53.1566
716.83	100	53.1385
717.28	100	53.1192
717.73	100	53.0989
718.18	100	53.0775
718.62	100	53.0557
719.07	100	53.0324
719.52	100	53.0083
719.97	100	52.9834
720.41	100	52.9586
720.86	100	52.9327
721.31	100	52.9065
721.76	100	52.8801
722.2	100	52.8543
722.65	100	52.8282
723.1	100	52.8023
723.54	100	52.7776
723.99	100	52.7529
724.44	100	52.729
724.89	100	52.7061
725.33	100	52.6848
725.78	100	52.6642
726.23	100	52.6449
726.68	100	52.627
727.12	100	52.6111
727.57	100	52.5961
728.02	100	52.5827
728.46	100	52.5714
728.91	100	52.561
729.36	100	52.5522
729.8	100	52.5455
730.25	100	52.5396
730.7	100	52.535
731.15	100	52.5319
731.59	100	52.5305
732.04	100	52.5297
732.49	100	52.53
732.93	100	52.5319
733.38	100	52.5341
733.83	100	52.5372
734.27	100	52.5416
734.72	100	52.5462
735.17	100	52.5515
735.61	100	52.558
736.06	100	52.5645
736.5	100	52.5722
736.95	100	52.5798
737.4	100	52.5881
737.84	100	52.5975
738.29	100	52.6069
738.74	100	52.6169
739.18	100	52.6281
739.63	100	52.6394
740.08	100	52.6513
740.52	100	52.6645
740.97	100	52.6778
741.41	100	52.6923
741.86	100	52.7069
742.31	100	52.7221
742.75	100	52.7385
743.2	100	52.7548
743.64	100	52.7723
744.09	100	52.7895
744.54	100	52.807
744.98	100	52.8253
745.43	100	52.843
745.87	100	52.8612
746.32	100	52.8785
746.77	100	52.8955
747.21	100	52.9124
747.66	100	52.9279
748.1	100	52.9431
748.55	100	52.9566
749	100	52.9687
749.44	100	52.98
749.89	100	52.989
750.33	100	52.997
750.78	100	53.0024
751.22	100	53.0065
751.67	100	53.0079
752.11	100	53.0078
752.56	100	53.005
753.01	100	53.0001
753.45	100	52.9938
753.9	100	52.9848
754.34	100	52.9745
754.79	100	52.9618
755.23	100	52.9481
755.68	100	52.9322
756.12	100	52.9156
756.57	100	52.8974
757.01	100	52.8789
757.46	100	52.8591
757.9	100	52.8395
758.35	100	52.8192
758.79	100	52.7995
759.24	100	52.7795
759.68	100	52.7606
760.13	100	52.7419
760.57	100	52.7247
761.02	100	52.708
761.46	100	52.6932
761.91	100	52.6792
762.35	100	52.6672
762.8	100	52.6563
763.24	100	52.6475
763.69	100	52.6398
764.13	100	52.6343
764.58	100	52.6297
765.02	100	52.6273
765.47	100	52.6257
765.91	100	52.626
766.36	100	52.627
766.8	100	52.6296
767.24	100	52.633
767.69	100	52.6366
768.13	100	52.6414
768.58	100	52.646
769.02	100	52.6514
769.47	100	52.6562
769.91	100	52.6617
770.36	100	52.6662
770.8	100	52.6711
771.24	100	52.6755
771.69	100	52.6788
772.13	100	52.6821
772.58	100	52.6842
773.02	100	52.6862
773.47	100	52.687
773.91	100	52.6877
774.35	100	52.6878
774.8	100	52.6868
775.24	100	52.6858
775.69	100	52.6839
776.13	100	52.6822
776.57	100	52.6803
777.02	100	52.6777
777.46	100	52.6757
777.91	100	52.6731
778.35	100	52.6714
778.79	100	52.6699
779.24	100	52.6681
779.68	100	52.6674
780.12	100	52.6671
780.57	100	52.6666
781.01	100	52.6673
781.45	100	52.6685
781.9	100	52.6695
782.34	100	52.6716
782.79	100	52.6734
783.23	100	52.6761
783.67	100	52.679
784.12	100	52.6814
784.56	100	52.6844
785	100	52.6872
785.45	100	52.6891
785.89	100	52.6911
786.33	100	52.6926
786.78	100	52.6928
787.22	100	52.6928
787.66	100	52.6918
788.11	100	52.6891
788.55	100	52.6858
788.99	100	52.6813
789.44	100	52.6748
789.88	100	52.6675
790.32	100	52.6588
790.76	100	52.6486
791.21	100	52.6364
791.65	100	52.6234
792.09	100	52.6089
792.54	100	52.5926
792.98	100	52.5755
793.42	100	52.5574
793.87	100	52.5375
794.31	100	52.5173
794.75	100	52.4962
795.19	100	52.4744
795.64	100	52.4515
796.08	100	52.4286
796.52	100	52.4054
796.96	100	52.382
797.41	100	52.3579
797.85	100	52.3344
798.29	100	52.311
798.74	100	52.2872
799.18	100	52.2643
799.62	100	52.2418
800.06	100	52.2197
800.5	100	52.198
800.95	100	52.1763
801.39	100	52.1557
801.83	100	52.1357
802.27	100	52.1162
802.72	100	52.0968
803.16	100	52.0785
803.6	100	52.0608
804.04	100	52.0437
804.49	100	52.0266
804.93	100	52.0107
805.37	100	51.9955
805.81	100	51.9809
806.25	100	51.9669
806.7	100	51.9531
807.14	100	51.9405
807.58	100	51.9288
808.02	100	51.9178
808.46	100	51.9078
808.91	100	51.8981
809.35	100	51.89
809.79	100	51.883
810.23	100	51.8772
810.67	100	51.8727
811.12	100	51.8688
811.56	100	51.867
812	100	51.8666
812.44	100	51.8677
812.88	100	51.8704
813.32	100	51.8747
813.77	100	51.8799
814.21	100	51.8873
814.65	100	51.8963
815.09	100	51.9067
815.53	100	51.9186
815.97	100	51.9319
816.41	100	51.9464
816.86	100	51.9614
817.3	100	51.9779
817.74	100	51.9953
818.18	100	52.0132
818.62	100	52.0316
819.06	100	52.0502
819.5	100	52.0688
819.94	100	52.0872
820.39	100	52.1046
820.83	100	52.1219
821.27	100	52.1384
821.71	100	52.1538
822.15	100	52.168
822.59	100	52.1808
823.03	100	52.1921
823.47	100	52.2018
823.91	100	52.2097
824.36	100	52.2153
824.8	100	52.2197
825.24	100	52.2222
825.68	100	52.223
826.12	100	52.2221
826.56	100	52.2196
827	100	52.2156
827.44	100	52.2102
827.88	100	52.2038
828.32	100	52.1964
828.76	100	52.1882
829.2	100	52.1796
829.64	100	52.1707
830.09	100	52.1612
830.53	100	52.1525
830.97	100	52.1443
831.41	100	52.1369
831.85	100	52.1303
832.29	100	52.1249
832.73	100	52.1209
833.17	100	52.1183
833.61	100	52.1173
834.05	100	52.118
834.49	100	52.1204
834.93	100	52.1247
835.37	100	52.1307
835.81	100	52.1385
836.25	100	52.148
836.69	100	52.159
837.13	100	52.1714
837.57	100	52.1851
838.01	100	52.1998
838.45	100	52.2154
838.89	100	52.2316
839.33	100	52.2481
839.77	100	52.2648
840.21	100	52.2813
840.65	100	52.2974
841.09	100	52.3128
841.53	100	52.3274
841.97	100	52.3408
842.41	100	52.3529
842.85	100	52.3635
843.29	100	52.3724
843.73	100	52.3795
844.17	100	52.3847
844.61	100	52.3879
845.05	100	52.3891
845.49	100	52.3884
845.93	100	52.3857
846.37	100	52.3811
846.81	100	52.3747
847.25	100	52.3666
847.69	100	52.357
848.13	100	52.3461
848.56	100	52.3346
849	100	52.3216
849.44	100	52.3078
849.88	100	52.2935
850.32	100	52.2788
850.76	100	52.2641
851.2	100	52.2495
851.64	100	52.2351
852.08	100	52.2212
852.52	100	52.208
852.96	100	52.1955
853.4	100	52.1838
853.84	100	52.1732
854.27	100	52.1641
854.71	100	52.1554
855.15	100	52.1478
855.59	100	52.1412
856.03	100	52.1356
856.47	100	52.1308
856.91	100	52.1268
857.35	100	52.1236
857.79	100	52.1208
858.23	100	52.1185
858.66	100	52.117
859.1	100	52.1151
859.54	100	52.1131
859.98	100	52.111
860.42	100	52.1086
860.86	100	52.1057
861.3	100	52.1023
861.74	100	52.0982
862.17	100	52.0941
862.61	100	52.0886
863.05	100	52.0823
863.49	100	52.0752
863.93	100	52.0674
864.37	100	52.0589
864.8	100	52.0504
865.24	100	52.0407
865.68	100	52.0306
866.12	100	52.0202
866.56	100	52.0097
867	100	51.9992
867.43	100	51.9894
867.87	100	51.9794
868.31	100	51.9699
868.75	100	51.961
869.19	100	51.953
869.63	100	51.9459
870.06	100	51.9405
870.5	100	51.9357
870.94	100	51.9322
871.38	100	51.93
871.82	100	51.9292
872.25	100	51.9304
872.69	100	51.9324
873.13	100	51.9357
873.57	100	51.9403
874.01	100	51.9461
874.44	100	51.9536
874.88	100	51.9614
875.32	100	51.97
875.76	100	51.9793
876.19	100	51.9895
876.63	100	51.9995
877.07	100	52.0095
877.51	100	52.0193
877.94	100	52.0295
878.38	100	52.0386
878.82	100	52.047
879.26	100	52.0546
879.69	100	52.0619
880.13	100	52.0675
880.57	100	52.072
881.01	100	52.0754
881.44	100	52.0781
881.88	100	52.0789
882.32	100	52.0787
882.76	100	52.0772
883.19	100	52.0753
883.63	100	52.0718
884.07	100	52.0676
884.51	100	52.0626
884.94	100	52.0577
885.38	100	52.0518
885.82	100	52.0457
886.25	100	52.0403
886.69	100	52.0344
887.13	100	52.0289
887.57	100	52.024
888	100	52.0204
888.44	100	52.017
888.88	100	52.0146
889.31	100	52.0139
889.75	100	52.0138
890.19	100	52.0149
890.62	100	52.0178
891.06	100	52.0214
891.5	100	52.0262
891.93	100	52.0327
892.37	100	52.0397
892.81	100	52.0477
893.24	100	52.0571
893.68	100	52.0665
894.12	100	52.0764
894.55	100	52.0872
894.99	100	52.0975
895.43	100	52.1077
895.86	100	52.1182
896.3	100	52.1275
896.74	100	52.1362
897.17	100	52.1445
897.61	100	52.1512
898.05	100	52.1566
898.48	100	52.1612
898.92	100	52.1638
899.35	100	52.1654
899.79	100	52.1648
900.23	100	52.1625
900.66	100	52.1592
901.1	100	52.1537
901.54	100	52.1466
901.97	100	52.1385
902.41	100	52.1285
902.84	100	52.1178
903.28	100	52.1054
903.72	100	52.0921
904.15	100	52.0785
904.59	100	52.0637
905.02	100	52.0491
905.46	100	52.0336
905.9	100	52.018
906.33	100	52.0031
906.77	100	51.9879
907.2	100	51.9736
907.64	100	51.9593
908.07	100	51.9463
908.51	100	51.9333
908.95	100	51.9212
909.38	100	51.9106
909.82	100	51.9002
910.25	100	51.8913
910.69	100	51.8826
911.12	100	51.8754
911.56	100	51.8684
912	100	51.8621
912.43	100	51.857
912.87	100	51.8518
913.3	100	51.8477
913.74	100	51.8433
914.17	100	51.8398
914.61	100	51.8358
915.04	100	51.8324
915.48	100	51.8284
915.91	100	51.8249
916.35	100	51.8207
916.78	100	51.8169
917.22	100	51.8123
917.65	100	51.808
918.09	100	51.803
918.53	100	51.7979
918.96	100	51.7933
919.4	100	51.7882
919.83	100	51.7837
920.27	100	51.7788
920.7	100	51.7749
921.14	100	51.7708
921.57	100	51.7679
922.01	100	51.7651
922.44	100	51.7638
922.87	100	51.7634
923.31	100	51.7636
923.74	100	51.7655
924.18	100	51.7681
924.61	100	51.7727
925.05	100	51.7781
925.48	100	51.7855
925.92	100	51.7937
926.35	100	51.804
926.79	100	51.8149
927.22	100	51.8278
927.66	100	51.8412
928.09	100	51.8562
928.53	100	51.8715
928.96	100	51.8882
929.39	100	51.9053
929.83	100	51.9222
930.26	100	51.9399
930.7	100	51.9569
931.13	100	51.9742
931.57	100	51.9905
932	100	52.0067
932.43	100	52.022
932.87	100	52.0357
933.3	100	52.0488
933.74	100	52.06
934.17	100	52.0704
934.61	100	52.0788
935.04	100	52.0862
935.47	100	52.0921
935.91	100	52.0959
936.34	100	52.0988
936.78	100	52.0997
937.21	100	52.0999
937.64	100	52.099
938.08	100	52.0964
938.51	100	52.0935
938.95	100	52.0893
939.38	100	52.0852
939.81	100	52.0807
940.25	100	52.0755
940.68	100	52.0709
941.11	100	52.0666
941.55	100	52.062
941.98	100	52.0585
942.42	100	52.0551
942.85	100	52.0531
943.28	100	52.0518
943.72	100	52.0509
944.15	100	52.0515
944.58	100	52.053
945.02	100	52.0548
945.45	100	52.0579
945.88	100	52.0619
946.32	100	52.0658
946.75	100	52.0709
947.18	100	52.0763
947.62	100	52.0813
948.05	100	52.087
948.48	100	52.0924
948.92	100	52.097
949.35	100	52.1017
949.78	100	52.1058
950.22	100	52.1084
950.65	100	52.1107
951.08	100	52.112
951.52	100	52.1116
951.95	100	52.1105
952.38	100	52.1083
952.82	100	52.1042
953.25	100	52.0994
953.68	100	52.0936
954.11	100	52.0866
954.55	100	52.078
954.98	100	52.0691
955.41	100	52.0595
955.85	100	52.0487
956.28	100	52.0381
956.71	100	52.0272
957.14	100	52.0162
957.58	100	52.0048
958.01	100	51.9941
958.44	100	51.9839
958.88	100	51.9736
959.31	100	51.9645
959.74	100	51.9561
960.17	100	51.9485
960.61	100	51.9411
961.04	100	51.935
961.47	100	51.9297
961.9	100	51.9251
962.34	100	51.9204
962.77	100	51.9168
963.2	100	51.9135
963.63	100	51.9103
964.07	100	51.9065
964.5	100	51.9029
964.93	100	51.8989
965.36	100	51.8942
965.79	100	51.8885
966.23	100	51.8812
966.66	100	51.8732
967.09	100	51.8638
967.52	100	51.8528
967.96	100	51.8396
968.39	100	51.8253
968.82	100	51.8094
969.25	100	51.7918
969.68	100	51.7727
970.12	100	51.7516
970.55	100	51.7298
970.98	100	51.7071
971.41	100	51.6837
971.84	100	51.6599
972.28	100	51.6354
972.71	100	51.6119
973.14	100	51.5891
973.57	100	51.5676
974	100	51.5475
974.43	100	51.5295
974.87	100	51.5133
975.3	100	51.5005
975.73	100	51.4909
976.16	100	51.4847
976.59	100	51.4823
977.02	100	51.4838
977.46	100	51.4889
977.89	100	51.4988
978.32	100	51.5129
978.75	100	51.5312
979.18	100	51.5536
979.61	100	51.5799
980.04	100	51.6099
980.48	100	51.6425
980.91	100	51.6786
981.34	100	51.7172
981.77	100	51.7576
982.2	100	51.7995
982.63	100	51.8421
983.06	100	51.885
983.49	100	51.9273
983.93	100	51.968
984.36	100	52.0077
984.79	100	52.045
985.22	100	52.0795
985.65	100	52.1106
986.08	100	52.1378
986.51	100	52.1608
986.94	100	52.1792
987.37	100	52.1927
987.81	100	52.2006
988.24	100	52.2038
988.67	100	52.2019
989.1	100	52.1948
989.53	100	52.1826
989.96	100	52.1657
990.39	100	52.1442
990.82	100	52.1187
991.25	100	52.0893
991.68	100	52.0568
992.11	100	52.0214
992.54	100	51.9839
992.97	100	51.9447
993.4	100	51.9044
993.84	100	51.863
994.27	100	51.8223
994.7	100	51.7822
995.13	100	51.7431
995.56	100	51.7055
995.99	100	51.6698
996.42	100	51.6364
996.85	100	51.6055
997.28	100	51.5774
997.71	100	51.5521
998.14	100	51.5298
998.57	100	51.5104
999	100	51.4938
999.43	100	51.48
999.86	100	51.4688
1000.29	100	51.4598

[truncated: 7 more sheets: Figure S10, Figure S11, Figure S12, Figure S13, Figure S14, Figure S15, Figure R5]
